# Supplementary material for: Crystal structure of bis[bis(4-azaniumylphenyl) sulfone] tetranitrate monohydrate
Source: Acta Crystallogr E Crystallogr Commun. 2017 Oct 20;73(Pt 11):1721–5. doi: 10.1107/S2056989017014803 (PMC5683499; doi:10.1107/S2056989017014803)
Supplement: Supplementary file 1 [file e-73-01721-sup1.cif]

##############################################################################
#                                                                            #
# This CIF contains the data in a paper accepted for publication in          #
# Acta Crystallographica Section E. It conforms to the requirements of       #
# Notes for Authors for Acta Crystallographica Section E, and has been       #
# peer reviewed under the auspices of the IUCr Commission on Journals.       #
#                                                                            #
# Full details of the Crystallographic Information File format               #
# are given in the paper "The Crystallographic Information File (CIF):       #
# a New Standard Archive File for Crystallography" by S. R. Hall, F. H.      #
# Allen and I. D. Brown [Acta Cryst. (1991), A47, 655-685].                  #
#                                                                            #
# The current version of the core CIF dictionary is obtainable from          #
# ftp://ftp.iucr.org/pub/cif_core.dic.                                       #
#                                                                            #
# Software is freely available for graphical display of the structure(s)     #
# in this CIF. For information consult the CIF software page                 #
# http://www.iucr.org/resources/cif/software.                                #
#                                                                            #
# This file may be used for bona fide research purposes within the           #
# scientific community so long as proper attribution is given to the journal # 
# article from which it was obtained.                                        #
#                                                                            #
##############################################################################
data_I
_audit_creation_method     'WinGX routine-INITIALISE'
_journal_data_validation_number     ?
_journal_date_recd_electronic     2017-09-22
_journal_date_accepted     2017-10-12
_journal_name_full     'Acta Crystallographica, Section E'
_journal_year     2017
_journal_volume     73
_journal_issue     11
_journal_page_first     1721
_journal_page_last     1725
_journal_paper_category     GO
_journal_paper_doi     10.1107/S2056989017014803
_journal_coeditor_code     ZS2390
_publ_contact_author_name
;
Lamia, Bendjeddou
;
_publ_contact_author_address
;
Unit\'e de Recherche Chimie de l'Environnement et Mol\'eculaire, Structurale
'CHEMS', Facult\'e des Sciences Exactes, Campus Chaabet Ersas, Universit\'e
 Fr\`eres Mentouri  Constantine, 25000 Constantine, Alg\'erie
;
_publ_contact_author_email     'bendjeddoulamia@gmail.com'
_publ_contact_author_fax
;
00 (213) 31 61 46 44
;
_publ_contact_author_phone
;
00 (213) 31 61 46 44
;
_publ_section_title
;
Crystal structure of bis[bis(4-azaniumylphenyl) sulfone] tetranitrate
monohydrate
;
_publ_section_title_footnote     .
loop_
    _publ_author_name
    _publ_author_footnote
    _publ_author_address
    'Benahsene, Amani Hind' .
;
Unit\'e de Recherche Chimie de l'Environnement et Mol\'eculaire,
Structurale `CHEMS', Facult\'e des Sciences Exactes,Campus Chaabet Ersas,
Universit\'e Fr\`eres Mentouri Constantine 1, 25000 Constantine, Algeria
;
    'Bendjeddou, Lamia' .
;
Unit\'e de Recherche Chimie de l'Environnement et Mol\'eculaire,
Structurale `CHEMS', Facult\'e des Sciences Exactes,Campus Chaabet Ersas,
Universit\'e Fr\`eres Mentouri Constantine 1, 25000 Constantine, Algeria
;
    'Merazig, Hocine' .
;
Unit\'e de Recherche Chimie de l'Environnement et Mol\'eculaire,
Structurale `CHEMS', Facult\'e des Sciences Exactes,Campus Chaabet Ersas,
Universit\'e Fr\`eres Mentouri Constantine 1, 25000 Constantine, Algeria
;
_publ_section_synopsis
;
The synthesis and structural determination of bis(4,4'-diammoniodiphenyl)sulfone
tetra(nitrate) monohydrate is reported. The crystal structure features
N---H...O, O---H...O and C---H...O hydrogen-bonds and \p--\p interactions.
;
_chemical_name_systematic
;
Bis[bis(4-azaniumylphenyl) sulfone] tetranitrate monohydrate
;
_chemical_name_common
                'bis(4-4'-diammonio-diphenyl)sulfone tetra(nitrate) monohydrate'
_chemical_formula_moiety     '2(C12 H14 N2 O2 S 2+), 4(N O3 -), H2 O'
_chemical_formula_sum     'C24 H30 N8 O17 S2'
_chemical_formula_structural     'C24 H30 N8 O17 S2'
_chemical_formula_iupac     '2C12 H14 N2 O2 S 2+, 4N O3 -, H2 O'
_chemical_formula_weight     766.68
_chemical_melting_point     ?
_symmetry_cell_setting     orthorhombic
_symmetry_space_group_name_H-M     'P 21 21 21'
_symmetry_space_group_name_Hall     'P 2ac 2ab'
loop_
    _symmetry_equiv_pos_as_xyz
    'x, y, z'
    '-x+1/2, -y, z+1/2'
    'x+1/2, -y+1/2, -z'
    '-x, y+1/2, -z+1/2'
_cell_length_a     9.366(5)
_cell_length_b     15.203(5)
_cell_length_c     23.070(5)
_cell_angle_alpha     90
_cell_angle_beta     90
_cell_angle_gamma     90
_cell_volume     3285.1(2)
_cell_formula_units_Z     4
_cell_measurement_reflns_used     4292
_cell_measurement_theta_min     2.8
_cell_measurement_theta_max     30.55
_cell_measurement_temperature     293(2)
_exptl_crystal_description     prism
_exptl_crystal_colour     yellow
_exptl_crystal_size_max     0.1
_exptl_crystal_size_mid     0.04
_exptl_crystal_size_min     0.03
_exptl_crystal_density_diffrn     1.55
_exptl_crystal_density_method     'not measured'
_exptl_crystal_F_000     1592
_exptl_absorpt_coefficient_mu     0.252
_exptl_absorpt_correction_type     none
_diffrn_ambient_temperature     293(2)
_diffrn_radiation_type     MoK\a
_diffrn_radiation_wavelength     0.71073
_diffrn_radiation_source     'fine-focus sealed tube'
_diffrn_radiation_monochromator     'graphite'
_diffrn_measurement_device     'Bruker APEXII CCD'
_diffrn_measurement_method     '\f and \w scans'
_diffrn_detector_area_resol_mean     ?
_diffrn_reflns_number     22152
_diffrn_reflns_av_R_equivalents     0.0447
_diffrn_reflns_theta_min     2.8
_diffrn_reflns_theta_max     30.55
_diffrn_reflns_theta_full     30.55
_diffrn_measured_fraction_theta_max     0.981
_diffrn_measured_fraction_theta_full     0.981
_diffrn_reflns_limit_h_min     -13
_diffrn_reflns_limit_h_max     10
_diffrn_reflns_limit_k_min     -20
_diffrn_reflns_limit_k_max     21
_diffrn_reflns_limit_l_min     -20
_diffrn_reflns_limit_l_max     32
_diffrn_standards_number     0
_diffrn_standards_interval_count     0
_diffrn_standards_interval_time     0
_diffrn_standards_decay_%     ?
_refine_special_details
;
 Refinement of F^2^ against ALL reflections.  The weighted R-factor wR and
 goodness of fit S are based on F^2^, conventional R-factors R are based
 on F, with F set to zero for negative F^2^. The threshold expression of
 F^2^ > 2sigma(F^2^) is used only for calculating R-factors(gt) etc. and is
 not relevant to the choice of reflections for refinement.  R-factors based
 on F^2^ are statistically about twice as large as those based on F, and R-
 factors based on ALL data will be even larger.
;
_reflns_number_total     9858
_reflns_number_gt     5434
_reflns_threshold_expression     'I>2\s(I)'
_refine_ls_structure_factor_coef     Fsqd
_refine_ls_matrix_type     full
_refine_ls_R_factor_all     0.1241
_refine_ls_R_factor_gt     0.0632
_refine_ls_wR_factor_gt     0.1613
_refine_ls_wR_factor_ref     0.2008
_refine_ls_goodness_of_fit_ref     0.979
_refine_ls_restrained_S_all     0.979
_refine_ls_number_reflns     9858
_refine_ls_number_parameters     466
_refine_ls_number_restraints     3
_refine_ls_weighting_scheme     calc
_refine_ls_weighting_details
                 'calc w=1/[\s^2^(Fo^2^)+(0.1089P)^2^] where P=(Fo^2^+2Fc^2^)/3'
_atom_sites_solution_hydrogens     geom
_atom_sites_solution_primary     direct
_atom_sites_solution_secondary     difmap
_refine_ls_shift/su_max     0
_refine_ls_shift/su_mean     0
_refine_diff_density_max     0.94
_refine_diff_density_min     -0.294
_refine_ls_extinction_method     none
_refine_ls_extinction_coef     ?
_refine_ls_extinction_expression     ?
_refine_ls_abs_structure_details
;
(Flack, 1983), 4494 Friedel pairs
;
_refine_ls_abs_structure_Flack     0.02(9)
loop_
    _atom_type_symbol
    _atom_type_description
    _atom_type_scat_dispersion_real
    _atom_type_scat_dispersion_imag
    _atom_type_scat_source
    C C 0.0033 0.0016 'International Tables Vol C Tables 4.2.6.8 and 6.1.1.4'
    H H 0 0 'International Tables Vol C Tables 4.2.6.8 and 6.1.1.4'
    N N 0.0061 0.0033 'International Tables Vol C Tables 4.2.6.8 and 6.1.1.4'
    O O 0.0106 0.006 'International Tables Vol C Tables 4.2.6.8 and 6.1.1.4'
    S S 0.1246 0.1234 'International Tables Vol C Tables 4.2.6.8 and 6.1.1.4'
_computing_data_collection
;
APEX2 (Bruker, 2006)
;
_computing_cell_refinement
;
SAINT (Bruker, 2006)
;
_computing_data_reduction
;
SAINT (Bruker, 2006)
;
_computing_structure_solution
;
SHELXS97 (Sheldrick, 2008)
;
_computing_structure_refinement
;
SHELXL97 (Sheldrick, 2008) within WinGX (Farrugia, 2012)
;
_computing_molecular_graphics
;
ORTEP-3 for Windows (Farrugia, 2012)
;
_computing_publication_material
;
Mercury (Macrae <i>et al.</i>, 2006) and <i>POVRay</i>
(Persistence of Vision, 2004)
;
loop_
    _atom_site_type_symbol
    _atom_site_label
    _atom_site_fract_x
    _atom_site_fract_y
    _atom_site_fract_z
    _atom_site_U_iso_or_equiv
    _atom_site_thermal_displace_type
    _atom_site_calc_flag
    _atom_site_refinement_flags
    _atom_site_occupancy
    S S1 0.30537(10) 0.66966(6) 0.36491(3) 0.0460(2) Uani . . 1.000
    S S2 0.73567(13) 0.33251(6) 0.34908(4) 0.0573(3) Uani . . 1.000
    O O1 0.1674(3) 0.6792(2) 0.33905(11) 0.0662(8) Uani . . 1.000
    O O2 0.3663(4) 0.74142(16) 0.39709(11) 0.0641(8) Uani . . 1.000
    N N1 0.7194(4) 0.6046(2) 0.17307(13) 0.0632(9) Uani . . 1.000
    N N2 0.2628(4) 0.3644(2) 0.52443(12) 0.0534(8) Uani . . 1.000
    C C1 0.2741(4) 0.4383(2) 0.48528(13) 0.0438(8) Uani . . 1.000
    C C2 0.2055(5) 0.4351(2) 0.43285(15) 0.0526(11) Uani . . 1.000
    C C3 0.2172(4) 0.5057(2) 0.39507(14) 0.0509(13) Uani . . 1.000
    O O3 0.6919(4) 0.25896(17) 0.38437(12) 0.0774(10) Uani . . 1.000
    C C4 0.2981(4) 0.5777(2) 0.41134(13) 0.0424(7) Uani . . 1.000
    O O4 0.8628(4) 0.3279(2) 0.31386(12) 0.0797(10) Uani . . 1.000
    C C5 0.3660(4) 0.5804(2) 0.46487(14) 0.0483(8) Uani . . 1.000
    C C6 0.3540(4) 0.5102(2) 0.50192(14) 0.0485(8) Uani . . 1.000
    C C7 0.4267(4) 0.6429(2) 0.30900(13) 0.0390(7) Uani . . 1.000
    C C8 0.3757(4) 0.6264(2) 0.25382(14) 0.0486(8) Uani . . 1.000
    C C9 0.4746(4) 0.6132(3) 0.20947(15) 0.0530(9) Uani . . 1.000
    C C10 0.6172(4) 0.6166(2) 0.22081(15) 0.0449(8) Uani . . 1.000
    C C11 0.6665(4) 0.6310(3) 0.27560(16) 0.0571(10) Uani . . 1.000
    C C12 0.5709(5) 0.6446(3) 0.32016(16) 0.0558(12) Uani . . 1.000
    N N3 0.2464(4) 0.3877(2) 0.18676(13) 0.0581(8) Uani . . 1.000
    N N4 0.8110(4) 0.6370(2) 0.50927(13) 0.0579(8) Uani . . 1.000
    O O5 0.5968(3) 0.7800(2) 0.49317(12) 0.0697(8) Uani . . 1.000
    O O6 0.7370(4) 0.7782(2) 0.41897(13) 0.0752(9) Uani . . 1.000
    O O7 0.5916(4) 0.88673(19) 0.43116(13) 0.0716(8) Uani . . 1.000
    C C13 0.3656(5) 0.3788(2) 0.22676(15) 0.0501(9) Uani . . 1.000
    C C14 0.5035(5) 0.3837(3) 0.20635(15) 0.0554(10) Uani . . 1.000
    C C15 0.6167(5) 0.3731(2) 0.24417(15) 0.0528(9) Uani . . 1.000
    C C16 0.5899(5) 0.3571(2) 0.30186(14) 0.0484(9) Uani . . 1.000
    C C17 0.4495(5) 0.3514(3) 0.32251(15) 0.0636(11) Uani . . 1.000
    C C18 0.3379(5) 0.3635(3) 0.28489(17) 0.0648(11) Uani . . 1.000
    C C19 0.7558(4) 0.4240(2) 0.39558(14) 0.0503(9) Uani . . 1.000
    C C20 0.8352(5) 0.4962(3) 0.37815(16) 0.0585(10) Uani . . 1.000
    C C21 0.8536(5) 0.5659(3) 0.41473(16) 0.0580(10) Uani . . 1.000
    C C22 0.7930(4) 0.5624(2) 0.46966(16) 0.0491(8) Uani . . 1.000
    C C23 0.7158(5) 0.4897(3) 0.48763(15) 0.0553(10) Uani . . 1.000
    C C24 0.6959(5) 0.4201(3) 0.45057(15) 0.0560(9) Uani . . 1.000
    N N5 0.6416(4) 0.8159(2) 0.44782(13) 0.0550(8) Uani . . 1.000
    O O8 0.3116(4) 0.2214(2) 0.42874(15) 0.0777(12) Uani . . 1.000
    O O9 0.4742(4) 0.2291(2) 0.49463(14) 0.0799(9) Uani . . 1.000
    O O10 0.4700(3) 0.1205(2) 0.43431(13) 0.0703(8) Uani . . 1.000
    N N6 0.4179(4) 0.1904(2) 0.45266(14) 0.0563(8) Uani . . 1.000
    O O11 1.0082(4) 0.1199(3) 0.39162(15) 0.0863(14) Uani . . 1.000
    O O12 0.9768(4) 0.1153(3) 0.29935(14) 0.0909(11) Uani . . 1.000
    O O13 0.8139(3) 0.0628(2) 0.35749(13) 0.0666(7) Uani . . 1.000
    N N7 0.9327(4) 0.0995(3) 0.34960(16) 0.0635(9) Uani . . 1.000
    O O14 1.2484(3) -0.05892(19) 0.38079(11) 0.0620(7) Uani . . 1.000
    O O15 1.0556(4) -0.1246(3) 0.40490(17) 0.1024(13) Uani . . 1.000
    O O16 1.0780(4) -0.0673(3) 0.32060(17) 0.0936(11) Uani . . 1.000
    N N8 1.1241(4) -0.0855(2) 0.36797(18) 0.0632(9) Uani . . 1.000
    O O1W 0.9435(4) -0.2379(3) 0.27703(17) 0.0861(10) Uani . . 1.000
    H H1A 0.69946 0.64248 0.14476 0.0760 Uiso . . 1.000
    H H1B 0.71292 0.54993 0.15959 0.0760 Uiso . . 1.000
    H H1C 0.80755 0.61427 0.18596 0.0760 Uiso . . 1.000
    H H2A 0.26874 0.31454 0.50439 0.0640 Uiso . . 1.000
    H H2B 0.33346 0.36669 0.55019 0.0640 Uiso . . 1.000
    H H2C 0.17936 0.36658 0.54281 0.0640 Uiso . . 1.000
    H H3 0.15161 0.38603 0.42270 0.0630 Uiso . . 1.000
    H H4 0.17140 0.50466 0.35932 0.0612 Uiso . . 1.000
    H H6 0.41919 0.62942 0.47551 0.0580 Uiso . . 1.000
    H H7 0.39929 0.51103 0.53780 0.0580 Uiso . . 1.000
    H H8 0.27809 0.62423 0.24647 0.0580 Uiso . . 1.000
    H H9 0.44306 0.60197 0.17197 0.0640 Uiso . . 1.000
    H H11 0.76413 0.63164 0.28288 0.0690 Uiso . . 1.000
    H H12 0.60380 0.65478 0.35759 0.0670 Uiso . . 1.000
    H H3A 0.26860 0.36256 0.15311 0.0700 Uiso . . 1.000
    H H3B 0.22780 0.44444 0.18109 0.0700 Uiso . . 1.000
    H H3C 0.16968 0.36146 0.20164 0.0700 Uiso . . 1.000
    H H4A 0.75103 0.67985 0.49938 0.0690 Uiso . . 1.000
    H H4B 0.90036 0.65667 0.50711 0.0690 Uiso . . 1.000
    H H4C 0.79262 0.61977 0.54538 0.0690 Uiso . . 1.000
    H H14 0.52045 0.39426 0.16724 0.0660 Uiso . . 1.000
    H H15 0.71014 0.37657 0.23074 0.0630 Uiso . . 1.000
    H H17 0.43220 0.33958 0.36142 0.0760 Uiso . . 1.000
    H H18 0.24430 0.36140 0.29828 0.0780 Uiso . . 1.000
    H H20 0.87605 0.49724 0.34142 0.0700 Uiso . . 1.000
    H H21 0.90570 0.61489 0.40308 0.0690 Uiso . . 1.000
    H H23 0.67743 0.48804 0.52479 0.0660 Uiso . . 1.000
    H H24 0.64326 0.37130 0.46210 0.0670 Uiso . . 1.000
    H H1W 1.012(4) -0.232(4) 0.3016(18) 0.1290 Uiso . . 1.000
    H H2W 0.974(6) -0.262(4) 0.2464(14) 0.1290 Uiso . . 1.000
loop_
    _atom_site_aniso_label
    _atom_site_aniso_U_11
    _atom_site_aniso_U_22
    _atom_site_aniso_U_33
    _atom_site_aniso_U_12
    _atom_site_aniso_U_13
    _atom_site_aniso_U_23
    S1 0.0579(6) 0.0387(4) 0.0416(4) 0.0132(4) 0.0042(4) 0.0004(3)
    S2 0.0848(8) 0.0408(4) 0.0462(4) 0.0166(5) 0.0009(5) -0.0036(4)
    O1 0.063(2) 0.0803(19) 0.0551(14) 0.0293(16) 0.0019(13) 0.0090(14)
    O2 0.106(2) 0.0354(12) 0.0515(14) 0.0031(14) 0.0146(15) -0.0086(11)
    N1 0.066(2) 0.066(2) 0.0571(17) 0.0138(18) 0.0114(17) 0.0058(16)
    N2 0.057(2) 0.0562(17) 0.0471(15) -0.0021(15) 0.0056(14) 0.0091(14)
    C1 0.048(2) 0.0424(17) 0.0409(16) 0.0046(15) 0.0074(14) 0.0033(13)
    C2 0.060(2) 0.0470(19) 0.0507(18) -0.0112(18) -0.0043(18) -0.0008(16)
    C3 0.061(3) 0.053(2) 0.0388(16) -0.0028(18) -0.0073(16) -0.0036(15)
    O3 0.138(3) 0.0358(13) 0.0580(15) 0.0072(16) -0.0079(19) 0.0059(12)
    C4 0.046(2) 0.0422(17) 0.0393(15) 0.0050(15) 0.0010(14) -0.0039(13)
    O4 0.095(2) 0.081(2) 0.0631(15) 0.0410(19) 0.0049(16) -0.0148(16)
    C5 0.053(2) 0.0477(19) 0.0444(17) -0.0042(16) -0.0104(16) 0.0013(15)
    C6 0.055(2) 0.052(2) 0.0379(16) -0.0008(17) -0.0070(15) 0.0032(15)
    C7 0.0455(19) 0.0329(15) 0.0386(15) 0.0020(13) -0.0010(13) 0.0015(12)
    C8 0.041(2) 0.060(2) 0.0454(17) 0.0019(17) -0.0036(15) 0.0012(16)
    C9 0.058(3) 0.064(2) 0.0377(16) 0.0023(19) -0.0045(16) -0.0064(16)
    C10 0.044(2) 0.0390(17) 0.0517(19) 0.0063(15) 0.0092(16) 0.0058(14)
    C11 0.044(2) 0.066(2) 0.061(2) 0.0043(19) -0.0061(17) -0.0006(19)
    C12 0.057(2) 0.065(2) 0.0452(17) 0.0061(19) -0.0100(17) -0.0074(17)
    N3 0.061(2) 0.063(2) 0.0504(15) -0.0046(17) 0.0062(16) -0.0037(14)
    N4 0.060(2) 0.0552(17) 0.0588(17) 0.0040(16) -0.0192(16) -0.0112(15)
    O5 0.071(2) 0.084(2) 0.0544(15) -0.0047(17) 0.0026(15) 0.0124(15)
    O6 0.065(2) 0.088(2) 0.0731(19) 0.0049(18) 0.0114(16) -0.0076(16)
    O7 0.084(2) 0.0550(17) 0.0759(18) 0.0000(16) -0.0108(18) 0.0090(15)
    C13 0.066(2) 0.0405(18) 0.0444(17) -0.0001(17) 0.0082(17) -0.0025(14)
    C14 0.070(3) 0.059(2) 0.0377(16) -0.011(2) 0.0049(18) 0.0057(16)
    C15 0.062(2) 0.055(2) 0.0418(17) -0.0037(19) 0.0119(17) -0.0011(16)
    C16 0.073(3) 0.0311(15) 0.0410(16) 0.0004(16) 0.0041(17) -0.0022(13)
    C17 0.083(3) 0.069(3) 0.0386(17) 0.000(2) 0.0142(19) 0.0015(18)
    C18 0.071(3) 0.074(3) 0.050(2) -0.001(2) 0.014(2) -0.0085(19)
    C19 0.059(2) 0.0466(18) 0.0456(17) 0.0111(18) -0.0043(17) -0.0001(15)
    C20 0.070(3) 0.055(2) 0.0510(19) 0.005(2) 0.0057(19) -0.0003(17)
    C21 0.063(3) 0.048(2) 0.063(2) 0.0006(19) -0.0015(19) 0.0048(18)
    C22 0.044(2) 0.0480(19) 0.0555(19) 0.0057(16) -0.0094(17) -0.0065(16)
    C23 0.067(3) 0.056(2) 0.0435(18) -0.0021(19) 0.0001(17) -0.0053(16)
    C24 0.065(3) 0.053(2) 0.0502(19) -0.0029(19) 0.0025(18) -0.0056(16)
    N5 0.058(2) 0.063(2) 0.0449(15) -0.0029(17) -0.0085(15) -0.0002(15)
    O8 0.066(2) 0.073(2) 0.094(2) 0.0072(17) -0.0080(19) 0.0010(17)
    O9 0.076(2) 0.090(2) 0.0737(18) -0.0019(19) -0.0081(18) -0.0174(18)
    O10 0.069(2) 0.0683(19) 0.0733(17) 0.0112(16) 0.0057(16) -0.0074(15)
    N6 0.052(2) 0.057(2) 0.0606(18) -0.0048(16) 0.0093(16) 0.0007(16)
    O11 0.063(2) 0.110(3) 0.086(2) -0.012(2) -0.0061(19) -0.013(2)
    O12 0.082(2) 0.117(3) 0.0738(19) 0.017(2) 0.0103(18) 0.0278(19)
    O13 0.0531(18) 0.0745(19) 0.0723(17) -0.0014(15) -0.0003(15) 0.0061(15)
    N7 0.064(2) 0.064(2) 0.063(2) 0.0171(19) 0.0051(19) 0.0120(18)
    O14 0.0541(18) 0.0684(17) 0.0635(16) -0.0024(15) 0.0120(14) -0.0060(14)
    O15 0.096(3) 0.082(2) 0.130(3) -0.024(2) 0.054(3) -0.012(2)
    O16 0.066(2) 0.116(3) 0.099(2) 0.007(2) -0.014(2) -0.026(2)
    N8 0.054(2) 0.058(2) 0.078(2) 0.0040(17) 0.014(2) -0.0212(19)
    O1W 0.057(2) 0.077(2) 0.124(3) 0.0099(17) -0.007(2) -0.011(2)
_geom_special_details
;
 All esds (except the esd in the dihedral angle between two l.s. planes)
 are estimated using the full covariance matrix.  The cell esds are taken
 into account individually in the estimation of esds in distances, angles
 and torsion angles; correlations between esds in cell parameters are only
 used when they are defined by crystal symmetry.  An approximate (isotropic)
 treatment of cell esds is used for estimating esds involving l.s. planes.
;
loop_
    _geom_bond_atom_site_label_1
    _geom_bond_atom_site_label_2
    _geom_bond_site_symmetry_2
    _geom_bond_distance
    _geom_bond_publ_flag
    S1 O1 . 1.431(3) ?
    S1 O2 . 1.438(3) ?
    S1 C4 . 1.762(3) ?
    S1 C7 . 1.766(3) ?
    S2 O3 . 1.443(3) ?
    S2 O4 . 1.444(4) ?
    S2 C19 . 1.766(4) ?
    S2 C16 . 1.787(4) ?
    O13 N7 . 1.258(5) ?
    O14 N8 . 1.267(5) ?
    O5 N5 . 1.253(4) ?
    N1 C10 . 1.470(5) ?
    N1 H1B . 0.89 ?
    N1 H1C . 0.89 ?
    N1 H1A . 0.89 ?
    O9 N6 . 1.250(4) ?
    N2 C1 . 1.445(4) ?
    N2 H2A . 0.89 ?
    N2 H2C . 0.89 ?
    N2 H2B . 0.89 ?
    O6 N5 . 1.253(4) ?
    O7 N5 . 1.235(4) ?
    O10 N6 . 1.243(4) ?
    N4 C22 . 1.466(5) ?
    N4 H4A . 0.89 ?
    N4 H4B . 0.89 ?
    N4 H4C . 0.89 ?
    O8 N6 . 1.233(5) ?
    O1W H2W . 0.848(10) ?
    O1W H1W . 0.859(10) ?
    C1 C2 . 1.371(5) ?
    C1 C6 . 1.379(5) ?
    O11 N7 . 1.239(5) ?
    C2 C3 . 1.388(5) ?
    C2 H3 . 0.93 ?
    C5 C6 . 1.372(5) ?
    C5 C4 . 1.389(5) ?
    C5 H6 . 0.93 ?
    C6 H7 . 0.93 ?
    C8 C7 . 1.383(5) ?
    C8 C9 . 1.395(5) ?
    C8 H8 . 0.93 ?
    N7 O12 . 1.254(5) ?
    C22 C23 . 1.384(6) ?
    C22 C21 . 1.390(5) ?
    C20 C21 . 1.366(5) ?
    C20 C19 . 1.386(5) ?
    C20 H20 . 0.93 ?
    O16 N8 . 1.207(5) ?
    C4 C3 . 1.383(5) ?
    C13 C14 . 1.376(6) ?
    C13 C18 . 1.386(5) ?
    C13 N3 . 1.455(5) ?
    C3 H4 . 0.93 ?
    C14 C15 . 1.383(6) ?
    C14 H14 . 0.93 ?
    C15 C16 . 1.376(5) ?
    C15 H15 . 0.93 ?
    C16 C17 . 1.401(6) ?
    C24 C23 . 1.373(5) ?
    C24 C19 . 1.388(5) ?
    C24 H24 . 0.93 ?
    N8 O15 . 1.221(5) ?
    C9 C10 . 1.362(6) ?
    C9 H9 . 0.93 ?
    C12 C7 . 1.375(5) ?
    C12 C11 . 1.379(6) ?
    C12 H12 . 0.93 ?
    C23 H23 . 0.93 ?
    C10 C11 . 1.363(5) ?
    C21 H21 . 0.93 ?
    C11 H11 . 0.93 ?
    C17 C18 . 1.371(6) ?
    C17 H17 . 0.93 ?
    C18 H18 . 0.93 ?
    N3 H3C . 0.89 ?
    N3 H3A . 0.89 ?
    N3 H3B . 0.89 ?
loop_
    _geom_angle_atom_site_label_1
    _geom_angle_atom_site_label_2
    _geom_angle_atom_site_label_3
    _geom_angle_site_symmetry_1
    _geom_angle_site_symmetry_3
    _geom_angle
    _geom_angle_publ_flag
    O1 S1 O2 . . 119.81(19) ?
    O1 S1 C4 . . 107.38(19) ?
    O2 S1 C4 . . 107.65(15) ?
    O1 S1 C7 . . 107.45(16) ?
    O2 S1 C7 . . 107.26(17) ?
    C4 S1 C7 . . 106.61(15) ?
    O3 S2 O4 . . 120.9(2) ?
    O3 S2 C19 . . 107.32(16) ?
    O4 S2 C19 . . 107.0(2) ?
    O3 S2 C16 . . 106.8(2) ?
    O4 S2 C16 . . 107.32(17) ?
    C19 S2 C16 . . 106.67(17) ?
    C10 N1 H1B . . 109.5 ?
    C10 N1 H1C . . 109.5 ?
    H1B N1 H1C . . 109.5 ?
    C10 N1 H1A . . 109.5 ?
    H1B N1 H1A . . 109.5 ?
    H1C N1 H1A . . 109.5 ?
    C1 N2 H2A . . 109.5 ?
    C1 N2 H2C . . 109.5 ?
    H2A N2 H2C . . 109.5 ?
    C1 N2 H2B . . 109.5 ?
    H2A N2 H2B . . 109.5 ?
    H2C N2 H2B . . 109.5 ?
    C22 N4 H4A . . 109.5 ?
    C22 N4 H4B . . 109.5 ?
    H4A N4 H4B . . 109.5 ?
    C22 N4 H4C . . 109.5 ?
    H4A N4 H4C . . 109.5 ?
    H4B N4 H4C . . 109.5 ?
    H2W O1W H1W . . 111(3) ?
    C2 C1 C6 . . 121.9(3) ?
    C2 C1 N2 . . 119.3(3) ?
    C6 C1 N2 . . 118.8(3) ?
    C1 C2 C3 . . 119.3(3) ?
    C1 C2 H3 . . 120.4 ?
    C3 C2 H3 . . 120.4 ?
    O7 N5 O5 . . 120.9(4) ?
    O7 N5 O6 . . 120.3(4) ?
    O5 N5 O6 . . 118.8(4) ?
    C6 C5 C4 . . 119.6(3) ?
    C6 C5 H6 . . 120.2 ?
    C4 C5 H6 . . 120.2 ?
    C5 C6 C1 . . 119.1(3) ?
    C5 C6 H7 . . 120.4 ?
    C1 C6 H7 . . 120.4 ?
    C7 C8 C9 . . 118.1(4) ?
    C7 C8 H8 . . 120.9 ?
    C9 C8 H8 . . 120.9 ?
    O11 N7 O12 . . 119.2(4) ?
    O11 N7 O13 . . 120.2(4) ?
    O12 N7 O13 . . 120.6(4) ?
    C23 C22 C21 . . 121.1(3) ?
    C23 C22 N4 . . 119.4(3) ?
    C21 C22 N4 . . 119.5(4) ?
    C21 C20 C19 . . 120.2(4) ?
    C21 C20 H20 . . 119.9 ?
    C19 C20 H20 . . 119.9 ?
    C3 C4 C5 . . 121.0(3) ?
    C3 C4 S1 . . 118.9(3) ?
    C5 C4 S1 . . 120.0(3) ?
    C14 C13 C18 . . 121.1(4) ?
    C14 C13 N3 . . 119.9(3) ?
    C18 C13 N3 . . 119.0(4) ?
    C4 C3 C2 . . 119.1(3) ?
    C4 C3 H4 . . 120.5 ?
    C2 C3 H4 . . 120.5 ?
    C13 C14 C15 . . 119.8(3) ?
    C13 C14 H14 . . 120.1 ?
    C15 C14 H14 . . 120.1 ?
    C16 C15 C14 . . 119.4(4) ?
    C16 C15 H15 . . 120.3 ?
    C14 C15 H15 . . 120.3 ?
    C15 C16 C17 . . 120.7(4) ?
    C15 C16 S2 . . 119.1(3) ?
    C17 C16 S2 . . 119.8(3) ?
    C23 C24 C19 . . 118.8(4) ?
    C23 C24 H24 . . 120.6 ?
    C19 C24 H24 . . 120.6 ?
    O16 N8 O15 . . 123.7(5) ?
    O16 N8 O14 . . 117.9(4) ?
    O15 N8 O14 . . 118.4(4) ?
    C10 C9 C8 . . 120.3(3) ?
    C10 C9 H9 . . 119.8 ?
    C8 C9 H9 . . 119.8 ?
    C7 C12 C11 . . 119.7(3) ?
    C7 C12 H12 . . 120.2 ?
    C11 C12 H12 . . 120.2 ?
    C12 C7 C8 . . 121.0(3) ?
    C12 C7 S1 . . 119.4(3) ?
    C8 C7 S1 . . 119.5(3) ?
    C24 C23 C22 . . 120.0(3) ?
    C24 C23 H23 . . 120 ?
    C22 C23 H23 . . 120 ?
    O8 N6 O10 . . 119.5(4) ?
    O8 N6 O9 . . 120.5(4) ?
    O10 N6 O9 . . 120.0(4) ?
    C20 C19 C24 . . 121.0(3) ?
    C20 C19 S2 . . 120.3(3) ?
    C24 C19 S2 . . 118.6(3) ?
    C9 C10 C11 . . 121.1(3) ?
    C9 C10 N1 . . 119.3(3) ?
    C11 C10 N1 . . 119.6(3) ?
    C20 C21 C22 . . 118.8(4) ?
    C20 C21 H21 . . 120.6 ?
    C22 C21 H21 . . 120.6 ?
    C10 C11 C12 . . 119.7(4) ?
    C10 C11 H11 . . 120.1 ?
    C12 C11 H11 . . 120.1 ?
    C18 C17 C16 . . 119.5(3) ?
    C18 C17 H17 . . 120.3 ?
    C16 C17 H17 . . 120.3 ?
    C17 C18 C13 . . 119.5(4) ?
    C17 C18 H18 . . 120.3 ?
    C13 C18 H18 . . 120.3 ?
    C13 N3 H3C . . 109.5 ?
    C13 N3 H3A . . 109.5 ?
    H3C N3 H3A . . 109.5 ?
    C13 N3 H3B . . 109.5 ?
    H3C N3 H3B . . 109.5 ?
    H3A N3 H3B . . 109.5 ?
loop_
    _geom_torsion_atom_site_label_1
    _geom_torsion_atom_site_label_2
    _geom_torsion_atom_site_label_3
    _geom_torsion_atom_site_label_4
    _geom_torsion_site_symmetry_1
    _geom_torsion_site_symmetry_2
    _geom_torsion_site_symmetry_3
    _geom_torsion_site_symmetry_4
    _geom_torsion
    _geom_torsion_publ_flag
    C6 C1 C2 C3 . . . . 0.4(6) ?
    N2 C1 C2 C3 . . . . -179.5(3) ?
    C4 C5 C6 C1 . . . . -0.3(6) ?
    C2 C1 C6 C5 . . . . -0.3(6) ?
    N2 C1 C6 C5 . . . . 179.6(3) ?
    C6 C5 C4 C3 . . . . 0.7(6) ?
    C6 C5 C4 S1 . . . . 176.9(3) ?
    O1 S1 C4 C3 . . . . 36.4(3) ?
    O2 S1 C4 C3 . . . . 166.7(3) ?
    C7 S1 C4 C3 . . . . -78.5(3) ?
    O1 S1 C4 C5 . . . . -139.8(3) ?
    O2 S1 C4 C5 . . . . -9.6(4) ?
    C7 S1 C4 C5 . . . . 105.3(3) ?
    C5 C4 C3 C2 . . . . -0.6(6) ?
    S1 C4 C3 C2 . . . . -176.8(3) ?
    C1 C2 C3 C4 . . . . 0.0(6) ?
    C18 C13 C14 C15 . . . . 0.2(6) ?
    N3 C13 C14 C15 . . . . -178.4(3) ?
    C13 C14 C15 C16 . . . . 0.3(6) ?
    C14 C15 C16 C17 . . . . 0.2(6) ?
    C14 C15 C16 S2 . . . . 173.8(3) ?
    O3 S2 C16 C15 . . . . -135.2(3) ?
    O4 S2 C16 C15 . . . . -4.1(3) ?
    C19 S2 C16 C15 . . . . 110.3(3) ?
    O3 S2 C16 C17 . . . . 38.5(3) ?
    O4 S2 C16 C17 . . . . 169.5(3) ?
    C19 S2 C16 C17 . . . . -76.1(3) ?
    C7 C8 C9 C10 . . . . 0.0(6) ?
    C11 C12 C7 C8 . . . . 1.0(6) ?
    C11 C12 C7 S1 . . . . -174.6(3) ?
    C9 C8 C7 C12 . . . . -1.2(5) ?
    C9 C8 C7 S1 . . . . 174.4(3) ?
    O1 S1 C7 C12 . . . . 169.1(3) ?
    O2 S1 C7 C12 . . . . 39.0(3) ?
    C4 S1 C7 C12 . . . . -76.0(3) ?
    O1 S1 C7 C8 . . . . -6.5(3) ?
    O2 S1 C7 C8 . . . . -136.6(3) ?
    C4 S1 C7 C8 . . . . 108.3(3) ?
    C19 C24 C23 C22 . . . . 0.8(6) ?
    C21 C22 C23 C24 . . . . -1.2(6) ?
    N4 C22 C23 C24 . . . . 178.8(4) ?
    C21 C20 C19 C24 . . . . -1.2(6) ?
    C21 C20 C19 S2 . . . . -178.4(3) ?
    C23 C24 C19 C20 . . . . 0.4(6) ?
    C23 C24 C19 S2 . . . . 177.6(3) ?
    O3 S2 C19 C20 . . . . 161.2(3) ?
    O4 S2 C19 C20 . . . . 30.0(4) ?
    C16 S2 C19 C20 . . . . -84.6(4) ?
    O3 S2 C19 C24 . . . . -16.0(4) ?
    O4 S2 C19 C24 . . . . -147.2(3) ?
    C16 S2 C19 C24 . . . . 98.2(3) ?
    C8 C9 C10 C11 . . . . 1.5(6) ?
    C8 C9 C10 N1 . . . . -178.5(3) ?
    C19 C20 C21 C22 . . . . 0.8(6) ?
    C23 C22 C21 C20 . . . . 0.4(6) ?
    N4 C22 C21 C20 . . . . -179.6(4) ?
    C9 C10 C11 C12 . . . . -1.7(6) ?
    N1 C10 C11 C12 . . . . 178.3(3) ?
    C7 C12 C11 C10 . . . . 0.4(6) ?
    C15 C16 C17 C18 . . . . -1.2(6) ?
    S2 C16 C17 C18 . . . . -174.8(3) ?
    C16 C17 C18 C13 . . . . 1.7(6) ?
    C14 C13 C18 C17 . . . . -1.3(6) ?
    N3 C13 C18 C17 . . . . 177.4(4) ?
loop_
    _geom_hbond_atom_site_label_D
    _geom_hbond_atom_site_label_H
    _geom_hbond_atom_site_label_A
    _geom_hbond_site_symmetry_A
    _geom_hbond_distance_DH
    _geom_hbond_distance_HA
    _geom_hbond_distance_DA
    _geom_hbond_angle_DHA
    _geom_hbond_publ_flag
    N1 H1A O8 4_655 0.89 2.0800 2.959(4) 169 yes
    N1 H1A O10 4_655 0.89 2.4400 3.057(4) 127 yes
    N1 H1B O14 4_755 0.89 1.9300 2.796(4) 163 yes
    N1 H1C O12 4_755 0.89 2.0500 2.920(5) 166 yes
    N2 H2A O8 . 0.89 2.2800 3.132(4) 160 yes
    N2 H2A O9 . 0.89 2.3300 2.937(5) 125 yes
    N2 H2B O11 3_456 0.89 2.1300 3.015(5) 176 yes
    N2 H2B O13 3_456 0.89 2.3900 2.979(4) 124 yes
    N2 H2C O9 3_456 0.89 2.5600 3.086(5) 119 yes
    N2 H2C O10 3_456 0.89 2.0400 2.912(5) 166 yes
    N3 H3A O6 4_645 0.89 2.1000 2.957(4) 161 yes
    N3 H3A O7 4_645 0.89 2.3700 3.115(5) 141 yes
    N3 H3B O13 4_655 0.89 2.0500 2.906(4) 163 yes
    N3 H3C O1W 4_655 0.89 1.9100 2.740(5) 154 yes
    N4 H4A O5 . 0.89 2.1000 2.982(4) 169 yes
    N4 H4A O6 . 0.89 2.3900 3.071(4) 134 yes
    N4 H4B O5 3_566 0.89 2.0800 2.960(5) 171 yes
    N4 H4B O7 3_566 0.89 2.3800 2.988(5) 125 yes
    N4 H4C O14 3_456 0.89 1.9800 2.861(4) 169 yes
    N4 H4C O15 3_456 0.89 2.5000 3.111(5) 126 yes
    O1W H1W O1 1_645 0.86(4) 2.18(5) 2.834(5) 133(5) yes
    O1W H2W O12 4_745 0.85(4) 2.19(6) 2.940(6) 147(5) yes
    C9 H9 O10 4_655 0.93 2.6000 3.359(5) 139 yes
    C9 H9 O13 4_655 0.93 2.5700 3.206(5) 126 yes
    C14 H14 O7 4_645 0.93 2.5000 3.295(5) 143 yes
    C14 H14 O14 4_755 0.93 2.5300 3.194(5) 128 yes
    C15 H15 O16 4_755 0.93 2.4600 3.351(6) 160 yes
    C23 H23 O14 3_456 0.93 2.5200 3.227(4) 133 yes
_iucr_refine_instructions_details
;
TITL SIR92 run in space group P 21 21 21
CELL  0.71073   9.3663  15.2027  23.0705   90.000   90.000   90.000
ZERR     4.00   0.0004   0.0006   0.0007    0.000    0.000    0.000
LATT  -1
SYMM  1/2 - X, - Y, 1/2 + Z
SYMM  1/2 + X, 1/2 - Y, - Z
SYMM  - X, 1/2 + Y, 1/2 - Z
SFAC  C    H    N    O    S
UNIT  96 120 32 68 8
MERG   2
OMIT     1   0   1
OMIT     1   1   1
OMIT    -1   1   1
OMIT     0   1   1
OMIT     0   2   0
OMIT     1   1   0
OMIT     0   1   2
OMIT     0   0   4
DFIX     0.850   0.010 H1W O1W
DFIX     0.850   0.010 O1W H2W
DFIX     1.390   0.020 H1W H2W
FMAP   2
PLAN   10
ACTA
BOND   $H
CONF
L.S.  10
WGHT    0.108900
FVAR       0.14509
S1    5    0.305374    0.669655    0.364905    11.00000    0.05785    0.03865 =
         0.04159    0.00036    0.00419    0.01319
S2    5    0.735665    0.332506    0.349080    11.00000    0.08477    0.04078 =
         0.04623   -0.00364    0.00092    0.01661
O2    4    0.366314    0.741417    0.397090    11.00000    0.10546    0.03543 =
         0.05146   -0.00859    0.01460    0.00313
O13   4    0.813877    0.062812    0.357486    11.00000    0.05306    0.07452 =
         0.07234    0.00610   -0.00026   -0.00135
O14   4    1.248391   -0.058916    0.380791    11.00000    0.05412    0.06843 =
         0.06346   -0.00597    0.01201   -0.00243
O5    4    0.596757    0.779972    0.493168    11.00000    0.07080    0.08399 =
         0.05437    0.01237    0.00263   -0.00466
O1    4    0.167410    0.679171    0.339052    11.00000    0.06308    0.08032 =
         0.05506    0.00902    0.00187    0.02930
O3    4    0.691902    0.258961    0.384373    11.00000    0.13831    0.03580 =
         0.05803    0.00587   -0.00785    0.00723
N1    3    0.719363    0.604641    0.173067    11.00000    0.06636    0.06610 =
         0.05708    0.00581    0.01142    0.01378
AFIX  33
H1B   2    0.712924    0.549933    0.159587    11.00000   -1.20000
H1C   2    0.807549    0.614268    0.185958    11.00000   -1.20000
H1A   2    0.699457    0.642475    0.144760    11.00000   -1.20000
AFIX   0
O9    4    0.474206    0.229064    0.494630    11.00000    0.07627    0.08971 =
         0.07373   -0.01737   -0.00808   -0.00189
N2    3    0.262829    0.364439    0.524427    11.00000    0.05686    0.05616 =
         0.04712    0.00907    0.00555   -0.00211
AFIX  33
H2A   2    0.268739    0.314544    0.504392    11.00000   -1.20000
H2C   2    0.179362    0.366584    0.542809    11.00000   -1.20000
H2B   2    0.333463    0.366689    0.550189    11.00000   -1.20000
AFIX   0
O6    4    0.736961    0.778159    0.418968    11.00000    0.06446    0.08789 =
         0.07309   -0.00762    0.01137    0.00487
O7    4    0.591573    0.886729    0.431156    11.00000    0.08400    0.05498 =
         0.07590    0.00896   -0.01079   -0.00001
O10   4    0.469994    0.120464    0.434309    11.00000    0.06928    0.06828 =
         0.07330   -0.00741    0.00569    0.01120
O4    4    0.862842    0.327861    0.313858    11.00000    0.09519    0.08075 =
         0.06305   -0.01484    0.00491    0.04097
N4    3    0.811022    0.637006    0.509274    11.00000    0.05954    0.05522 =
         0.05881   -0.01115   -0.01918    0.00402
AFIX  33
H4A   2    0.751034    0.679850    0.499376    11.00000   -1.20000
H4B   2    0.900362    0.656673    0.507115    11.00000   -1.20000
H4C   2    0.792623    0.619772    0.545378    11.00000   -1.20000
AFIX   0
O8    4    0.311550    0.221423    0.428742    11.00000    0.06551    0.07290 =
         0.09375    0.00100   -0.00799    0.00717
O1W   4    0.943538   -0.237929    0.277027    11.00000    0.05711    0.07744 =
         0.12370   -0.01070   -0.00700    0.00988
AFIX   2
H2W   2    0.973868   -0.262400    0.246388    11.00000   -1.50000
H1W   2    1.011592   -0.231508    0.301609    11.00000   -1.50000
AFIX   0
C1    1    0.274073    0.438326    0.485276    11.00000    0.04821    0.04235 =
         0.04087    0.00334    0.00744    0.00456
O11   4    1.008228    0.119907    0.391623    11.00000    0.06327    0.11042 =
         0.08591   -0.01273   -0.00606   -0.01225
C2    1    0.205464    0.435059    0.432846    11.00000    0.06007    0.04700 =
         0.05070   -0.00081   -0.00427   -0.01121
AFIX  43
H3    2    0.151610    0.386026    0.422699    11.00000   -1.20000
AFIX   0
N5    3    0.641554    0.815923    0.447819    11.00000    0.05762    0.06253 =
         0.04494   -0.00018   -0.00849   -0.00294
C5    1    0.365979    0.580358    0.464866    11.00000    0.05281    0.04768 =
         0.04440    0.00127   -0.01038   -0.00418
AFIX  43
H6    2    0.419191    0.629416    0.475506    11.00000   -1.20000
AFIX   0
C6    1    0.354042    0.510172    0.501918    11.00000    0.05543    0.05223 =
         0.03785    0.00315   -0.00695   -0.00081
AFIX  43
H7    2    0.399294    0.511033    0.537795    11.00000   -1.20000
AFIX   0
C8    1    0.375657    0.626417    0.253820    11.00000    0.04049    0.05985 =
         0.04541    0.00117   -0.00357    0.00187
AFIX  43
H8    2    0.278093    0.624231    0.246471    11.00000   -1.20000
AFIX   0
N7    3    0.932731    0.099501    0.349596    11.00000    0.06355    0.06387 =
         0.06320    0.01199    0.00509    0.01711
C22   1    0.792978    0.562421    0.469665    11.00000    0.04381    0.04802 =
         0.05545   -0.00651   -0.00941    0.00567
O12   4    0.976785    0.115286    0.299352    11.00000    0.08169    0.11737 =
         0.07377    0.02780    0.01034    0.01733
C20   1    0.835174    0.496227    0.378146    11.00000    0.06985    0.05465 =
         0.05103   -0.00033    0.00570    0.00446
AFIX  43
H20   2    0.876052    0.497242    0.341415    11.00000   -1.20000
AFIX   0
O16   4    1.077960   -0.067294    0.320603    11.00000    0.06606    0.11622 =
         0.09861   -0.02546   -0.01407    0.00729
C4    1    0.298093    0.577717    0.411343    11.00000    0.04570    0.04223 =
         0.03929   -0.00389    0.00096    0.00495
C13   1    0.365644    0.378766    0.226755    11.00000    0.06546    0.04047 =
         0.04436   -0.00248    0.00820   -0.00009
C3    1    0.217235    0.505714    0.395069    11.00000    0.06103    0.05323 =
         0.03876   -0.00362   -0.00732   -0.00276
AFIX  43
H4    2    0.171403    0.504665    0.359316    11.00000   -1.20000
AFIX   0
C14   1    0.503491    0.383740    0.206345    11.00000    0.06999    0.05847 =
         0.03769    0.00574    0.00487   -0.01134
AFIX  43
H14   2    0.520446    0.394260    0.167236    11.00000   -1.20000
AFIX   0
C15   1    0.616698    0.373045    0.244171    11.00000    0.06197    0.05453 =
         0.04182   -0.00106    0.01189   -0.00366
AFIX  43
H15   2    0.710138    0.376574    0.230736    11.00000   -1.20000
AFIX   0
C16   1    0.589853    0.357136    0.301861    11.00000    0.07314    0.03112 =
         0.04098   -0.00223    0.00410    0.00035
C24   1    0.695898    0.420130    0.450572    11.00000    0.06455    0.05327 =
         0.05024   -0.00558    0.00247   -0.00291
AFIX  43
H24   2    0.643257    0.371300    0.462098    11.00000   -1.20000
AFIX   0
N8    3    1.124135   -0.085488    0.367973    11.00000    0.05351    0.05778 =
         0.07823   -0.02121    0.01422    0.00397
C9    1    0.474628    0.613187    0.209468    11.00000    0.05791    0.06346 =
         0.03766   -0.00637   -0.00449    0.00232
AFIX  43
H9    2    0.443065    0.601972    0.171969    11.00000   -1.20000
AFIX   0
C12   1    0.570909    0.644546    0.320162    11.00000    0.05722    0.06509 =
         0.04523   -0.00742   -0.01004    0.00607
AFIX  43
H12   2    0.603804    0.654781    0.357594    11.00000   -1.20000
AFIX   0
C7    1    0.426680    0.642866    0.308999    11.00000    0.04547    0.03292 =
         0.03855    0.00147   -0.00104    0.00199
C23   1    0.715805    0.489739    0.487629    11.00000    0.06688    0.05561 =
         0.04350   -0.00529    0.00014   -0.00210
AFIX  43
H23   2    0.677434    0.488041    0.524792    11.00000   -1.20000
AFIX   0
N6    3    0.417909    0.190346    0.452665    11.00000    0.05164    0.05674 =
         0.06059    0.00073    0.00930   -0.00478
C19   1    0.755795    0.423981    0.395580    11.00000    0.05864    0.04659 =
         0.04555   -0.00009   -0.00428    0.01105
C10   1    0.617203    0.616612    0.220806    11.00000    0.04410    0.03903 =
         0.05166    0.00578    0.00923    0.00633
O15   4    1.055620   -0.124630    0.404901    11.00000    0.09571    0.08188 =
         0.12962   -0.01191    0.05404   -0.02370
C21   1    0.853552    0.565924    0.414730    11.00000    0.06270    0.04788 =
         0.06276    0.00479   -0.00154    0.00061
AFIX  43
H21   2    0.905704    0.614887    0.403082    11.00000   -1.20000
AFIX   0
C11   1    0.666482    0.630988    0.275599    11.00000    0.04383    0.06641 =
         0.06112   -0.00061   -0.00614    0.00427
AFIX  43
H11   2    0.764134    0.631645    0.282883    11.00000   -1.20000
AFIX   0
C17   1    0.449521    0.351436    0.322506    11.00000    0.08326    0.06907 =
         0.03861    0.00145    0.01424    0.00015
AFIX  43
H17   2    0.432201    0.339578    0.361422    11.00000   -1.20000
AFIX   0
C18   1    0.337893    0.363477    0.284887    11.00000    0.07072    0.07390 =
         0.04979   -0.00845    0.01423   -0.00127
AFIX  43
H18   2    0.244300    0.361400    0.298278    11.00000   -1.20000
AFIX   0
N3    3    0.246347    0.387671    0.186764    11.00000    0.06133    0.06262 =
         0.05043   -0.00371    0.00622   -0.00456
AFIX  33
H3C   2    0.169684    0.361464    0.201640    11.00000   -1.20000
H3A   2    0.268603    0.362557    0.153109    11.00000   -1.20000
H3B   2    0.227800    0.444437    0.181088    11.00000   -1.20000
HKLF 4
REM  SIR92 run in space group P 21 21 21
REM R1 =  0.0632 for   5434 Fo > 4sig(Fo)  and  0.1241 for all   9858 data
REM    466 parameters refined using      3 restraints
END
WGHT      0.1090      0.0000
REM Highest difference peak  0.940,  deepest hole -0.294,  1-sigma level  0.087
Q1    1   0.0735  0.4796  0.2712  11.00000  0.05    0.94
Q2    1   0.4607  0.4837  0.2759  11.00000  0.05    0.33
Q3    1   0.3006  0.5728  0.5722  11.00000  0.05    0.30
Q4    1   0.2678  0.5593  0.5327  11.00000  0.05    0.29
Q5    1   1.0715  0.1237  0.2938  11.00000  0.05    0.28
Q6    1   0.6354  0.5042  0.2732  11.00000  0.05    0.28
Q7    1   0.3993  0.2819  0.3489  11.00000  0.05    0.28
Q8    1   0.7039  0.2007  0.4180  11.00000  0.05    0.28
Q9    1   0.2412  0.3023  0.5293  11.00000  0.05    0.27
Q10   1   0.6975  0.4819  0.2939  11.00000  0.05    0.27
;
