# Supplementary material for: Crystal structure of bis[bis(4-azaniumylphenyl) sulfone] tetranitrate monohydrate
Source: Acta Crystallogr E Crystallogr Commun. 2017 Oct 20;73(Pt 11):1721–5. doi: 10.1107/S2056989017014803 (PMC5683499; doi:10.1107/S2056989017014803)
Supplement: Supplementary file 2 [file e-73-01721-Isup2.hkl]

# 
# h,k,l, Fc-squared, Fo-squared, sigma(Fo-squared) and status flag 
# 
data_I
_shelx_title ' SIR92 run in space group P 21 21 21' 
_shelx_refln_list_code          4 
_shelx_F_calc_maximum      221.72 
_exptl_crystal_F_000      1592.00 
_reflns_d_resolution_high  0.6992 
 
loop_ 
 _symmetry_equiv_pos_as_xyz 
 'x, y, z' 
 '-x+1/2, -y, z+1/2' 
 'x+1/2, -y+1/2, -z' 
 '-x, y+1/2, -z+1/2' 
 
_cell_length_a     9.3663 
_cell_length_b    15.2027 
_cell_length_c    23.0705 
_cell_angle_alpha  90.000 
_cell_angle_beta   90.000 
_cell_angle_gamma  90.000 
 
_shelx_F_squared_multiplier     1.000 
 
loop_ 
 _refln_index_h 
 _refln_index_k 
 _refln_index_l 
 _refln_F_squared_calc 
 _refln_F_squared_meas 
 _refln_F_squared_sigma 
 _refln_observed_status 
   2   0   0    49157.67    43975.09   2971.28 o 
   4   0   0     1690.75     1491.76     47.69 o 
   6   0   0      272.77      393.80     31.35 o 
   8   0   0        1.14       32.30     18.53 o 
  10   0   0        7.15       35.15     19.95 o 
  12   0   0        2.97       -9.98     20.90 o 
   3   1   0        6.72       86.94     12.09 o 
   4   1   0     4397.15     4005.36    127.13 o 
   5   1   0      465.17      330.80     18.47 o 
   6   1   0      284.54      281.64     55.34 o 
   7   1   0      289.56      255.95     20.61 o 
   8   1   0      149.31      203.49     28.03 o 
   9   1   0       16.39       14.15     16.15 o 
  10   1   0        5.21        9.58     13.66 o 
  11   1   0        5.01       10.65     14.61 o 
  12   1   0       12.45        4.31     15.96 o 
  13   1   0       10.10       -0.43     17.63 o 
   1   2   0        0.12        0.27      3.87 o 
   3   2   0        2.91        3.95      2.74 o 
   4   2   0      261.03      357.56     11.30 o 
   5   2   0      870.70      768.91     30.40 o 
   6   2   0        0.00        8.55      8.06 o 
   7   2   0      180.37      147.45     16.78 o 
   8   2   0       82.45       74.19     15.10 o 
   9   2   0       29.69       10.45     12.76 o 
  10   2   0        0.43       -4.04     12.43 o 
  11   2   0        0.45      -14.13     14.13 o 
  12   2   0       12.29        5.00     16.11 o 
  13   2   0       21.39       43.34     19.93 o 
   3   3   0       72.16      194.36     16.75 o 
   4   3   0     3580.69     3353.06     56.92 o 
   5   3   0      258.18      375.49     20.48 o 
   6   3   0        9.21        9.93      8.56 o 
   7   3   0      151.34      143.74     16.75 o 
   8   3   0        9.65       24.34     12.75 o 
   9   3   0        3.62       -6.11     11.56 o 
  10   3   0       16.42       33.50     15.41 o 
  11   3   0        1.34        5.62     14.68 o 
  12   3   0       22.48       58.68     19.26 o 
  13   3   0        0.93       -7.35     17.43 o 
   2   4   0     2997.36     3530.90     82.46 o 
   3   4   0       10.76        2.62      3.22 o 
   4   4   0      431.34      443.96     16.56 o 
   5   4   0      826.55      915.59     35.10 o 
   6   4   0      197.23      193.20     38.71 o 
   7   4   0      134.01      152.96     17.47 o 
   8   4   0      174.59      149.06     22.56 o 
   9   4   0       88.46      109.72     18.13 o 
  10   4   0        4.26       -0.16     21.14 o 
  11   4   0       85.09      109.33     24.23 o 
  12   4   0        0.01        5.75     16.08 o 
  13   4   0        4.47      -12.04     17.10 o 
   1   5   0      384.45      500.64     26.00 o 
   2   5   0     2190.16     2612.98     44.51 o 
   3   5   0       43.09       73.32      5.25 o 
   4   5   0      217.08      229.60     16.50 o 
   5   5   0      362.11      423.43     18.10 o 
   6   5   0      446.46      507.08     26.37 o 
   7   5   0       24.97       24.09     11.41 o 
   8   5   0      576.73      680.54     47.26 o 
   9   5   0        1.00       15.30     16.63 o 
  10   5   0        0.01       -7.51     12.59 o 
  11   5   0        6.44       -8.28     16.39 o 
  12   5   0       35.19       52.38     19.74 o 
  13   5   0        0.07       -4.54     38.71 o 
   0   6   0     2131.40     1722.12     53.07 o 
   1   6   0     1531.06     1624.01     32.16 o 
   2   6   0     1856.52     1303.42     27.06 o 
   3   6   0      604.10      553.74     15.29 o 
   4   6   0      261.53      304.10     15.08 o 
   5   6   0        3.62       -2.53      5.76 o 
   6   6   0       68.93       49.88     11.64 o 
   7   6   0       89.92       64.91     13.91 o 
   8   6   0       72.10       64.54     15.55 o 
   9   6   0        7.63       19.13     13.53 o 
  10   6   0        0.75        7.00     13.19 o 
  11   6   0       39.49       67.79     18.80 o 
  12   6   0       17.64       11.89     16.29 o 
   1   7   0        0.89       -0.96      3.65 o 
   2   7   0       21.69       12.24      4.36 o 
   3   7   0      132.12       87.89      8.57 o 
   4   7   0        7.48       19.39      9.43 o 
   5   7   0        0.32        4.61      6.57 o 
   6   7   0      780.82      842.18     41.55 o 
   7   7   0        1.01       -0.32     10.61 o 
   8   7   0      137.63      209.23     22.50 o 
   9   7   0       14.53       13.21     13.76 o 
  10   7   0        9.23       15.44     14.78 o 
  11   7   0        0.65       17.65     15.62 o 
  12   7   0        3.32       16.54     17.12 o 
   0   8   0     8142.56     8973.45    251.08 o 
   1   8   0       37.34       19.03      4.76 o 
   2   8   0     8924.07     9522.68    169.09 o 
   3   8   0        9.68       13.94      6.40 o 
   4   8   0       28.46       24.10      7.43 o 
   5   8   0       94.80      103.90     11.12 o 
   6   8   0        8.71       -6.51      7.52 o 
   7   8   0       57.94       88.11     15.95 o 
   8   8   0      181.23      159.57     20.12 o 
   9   8   0       15.74       34.70     29.93 o 
  10   8   0       27.15       25.83     15.15 o 
  11   8   0       48.20       54.20     18.25 o 
  12   8   0        0.11        7.57     16.94 o 
   1   9   0      157.36      163.90     10.44 o 
   2   9   0     1248.01     1325.57     37.57 o 
   3   9   0      108.84      117.59     13.16 o 
   4   9   0      243.15      257.11     30.26 o 
   5   9   0     1029.04     1135.23     53.76 o 
   6   9   0      196.78      192.36     15.81 o 
   7   9   0     1583.53     1639.31     61.80 o 
   8   9   0       34.86       38.37     14.40 o 
   9   9   0      285.96      347.74     43.46 o 
  10   9   0        6.26       12.59     15.07 o 
  11   9   0       90.04       93.80     21.28 o 
  12   9   0        0.82      -17.58     17.58 o 
   0  10   0      736.68      856.47     47.03 o 
   1  10   0       13.28        7.68      6.12 o 
   2  10   0      834.61      777.16     30.01 o 
   3  10   0      171.91      163.08     13.05 o 
   4  10   0       93.70      101.39     11.53 o 
   5  10   0        0.11        9.51      8.27 o 
   6  10   0      148.45      158.69     20.71 o 
   7  10   0       37.36       37.35     13.91 o 
   8  10   0       34.04       49.84     15.95 o 
   9  10   0       59.53       59.06     16.90 o 
  10  10   0        0.03        7.71     15.40 o 
  11  10   0       25.31       36.45     22.56 o 
   1  11   0        2.90        8.36      6.92 o 
   2  11   0     2185.84     2116.90     56.85 o 
   3  11   0       44.73       41.44      9.11 o 
   4  11   0      362.67      470.57     21.74 o 
   5  11   0      214.58      248.42     23.62 o 
   6  11   0      354.05      398.28     23.79 o 
   7  11   0      361.70      372.25     23.49 o 
   8  11   0       93.26       87.82     20.66 o 
   9  11   0       39.86       19.26     14.95 o 
  10  11   0        0.16      -13.42     13.42 o 
  11  11   0        3.58        4.83     16.84 o 
   0  12   0     1042.77      945.77     53.68 o 
   1  12   0       44.05       53.30     10.39 o 
   2  12   0     3120.91     3402.82     86.10 o 
   3  12   0      276.93      257.24     17.22 o 
   4  12   0       14.17       10.63      8.81 o 
   5  12   0       17.84       14.23      9.23 o 
   6  12   0        1.42       -8.25      8.25 o 
   7  12   0       13.01       19.07     11.00 o 
   8  12   0       60.16       73.49     17.13 o 
   9  12   0        0.57       -6.11     14.49 o 
  10  12   0        0.52        1.06     15.83 o 
   1  13   0       76.66       69.56     10.94 o 
   2  13   0      145.49      171.12     14.84 o 
   3  13   0       64.27       69.67     11.32 o 
   4  13   0      520.66      413.42     28.92 o 
   5  13   0        4.36       26.57     15.01 o 
   6  13   0      369.03      389.34     42.39 o 
   7  13   0        6.08      -10.23     10.23 o 
   8  13   0       10.38        8.08     18.29 o 
   9  13   0       21.08       49.95     18.13 o 
  10  13   0        0.34       16.15     26.13 o 
   0  14   0       22.06       15.43     16.39 o 
   1  14   0      133.51      149.52     14.14 o 
   2  14   0       78.39       78.67     11.96 o 
   3  14   0      289.84      300.79     20.00 o 
   4  14   0        0.39       -4.42      8.73 o 
   5  14   0       65.52       73.01     13.00 o 
   6  14   0       61.64       54.78     15.19 o 
   7  14   0       13.91       20.89     14.43 o 
   8  14   0        2.66       35.01     16.62 o 
   9  14   0        2.62       -0.95     23.28 o 
  10  14   0        0.05       27.55     44.65 o 
   1  15   0        0.00       -7.30      8.33 o 
   2  15   0       30.38       10.37     13.98 o 
   3  15   0      283.29      301.98     20.52 o 
   4  15   0       23.69       28.46     10.86 o 
   5  15   0       46.70       56.50     21.73 o 
   6  15   0       15.68       22.67     14.60 o 
   7  15   0      100.50       94.83     19.81 o 
   8  15   0        0.16      -15.68     20.90 o 
   9  15   0       35.00       25.65     27.08 o 
   0  16   0      938.64      947.92     43.04 o 
   1  16   0        1.47       10.07      9.50 o 
   2  16   0       36.67       37.77     11.06 o 
   3  16   0       28.41       23.67     10.56 o 
   4  16   0       67.70       69.23     17.46 o 
   5  16   0       56.77       98.38     28.03 o 
   6  16   0       94.07      136.81     32.78 o 
   7  16   0        0.92        2.85     22.80 o 
   8  16   0        2.02       41.80     28.03 o 
   1  17   0       20.65        8.78     11.14 o 
   2  17   0       82.42      102.70     19.63 o 
   3  17   0        4.11       -5.70     19.00 o 
   4  17   0       10.37      -18.53     18.53 o 
   5  17   0       40.97      -12.35     19.95 o 
   6  17   0       27.80       13.78     23.28 o 
   7  17   0        9.39       -8.55     23.75 o 
   8  17   0        0.01        7.60     38.95 o 
   0  18   0      292.87      306.39     40.85 o 
   1  18   0       14.15       25.45     15.59 o 
   2  18   0      225.55      141.56     32.30 o 
   3  18   0       10.53       28.03     25.18 o 
   4  18   0      205.51      215.19     39.43 o 
   5  18   0       22.81       51.78     27.08 o 
   6  18   0        0.00       -1.90     22.33 o 
   7  18   0        9.62        4.28     26.13 o 
   1  19   0        1.39        5.24     15.21 o 
   2  19   0        0.02      -16.39     16.39 o 
   3  19   0        0.38        9.98     21.85 o 
   4  19   0      101.81       90.25     30.88 o 
   5  19   0        8.36       44.65     27.08 o 
   6  19   0       56.87       35.15     31.35 o 
   0  20   0      171.03      115.43     31.35 o 
   1  20   0        3.80       33.03     25.18 o 
   2  20   0       83.50       47.68     18.46 o 
   3  20   0        8.83       -1.90     23.75 o 
   4  20   0        0.97       -7.13     23.75 o 
   1  21   0        0.72       -0.53     19.95 o 
   2  21   0        2.55      -15.24     17.10 o 
   4   0   1     2197.39     2542.08     43.89 o 
   5   0   1       74.11       72.39     10.69 o 
   6   0   1      935.97      885.53     35.44 o 
   7   0   1      124.67       98.25     14.25 o 
   8   0   1      142.02      144.19     22.80 o 
   9   0   1      214.42      258.38     24.18 o 
  10   0   1        2.20        8.87     25.41 o 
  11   0   1        0.19       -0.77     13.39 o 
  12   0   1        3.75       -1.06     15.62 o 
  13   0   1        5.14      -12.72     29.69 o 
 -13   1   1        0.44      -13.95     16.75 o 
 -12   1   1        3.38       11.75     15.78 o 
 -11   1   1       32.35       42.75     16.46 o 
 -10   1   1        3.05       -6.89     12.76 o 
  -9   1   1       21.67        6.62     19.24 o 
  -8   1   1       66.41       61.77     14.10 o 
  -7   1   1       72.40       85.25     19.71 o 
  -6   1   1      483.51      510.21     25.19 o 
  -5   1   1      151.35      111.00     11.76 o 
  -4   1   1     8161.72     8590.32    158.19 o 
  -3   1   1      100.01      117.54      6.77 o 
   3   1   1      103.22      138.19      8.27 o 
   4   1   1     8122.31     8523.42    150.87 o 
   5   1   1      160.87      144.95     17.34 o 
   6   1   1      471.11      511.04     40.61 o 
   7   1   1       71.35       71.65     22.80 o 
   8   1   1       62.17       80.50     15.26 o 
   9   1   1       21.68       15.78     12.71 o 
  10   1   1        3.59       -3.79     32.30 o 
  11   1   1       31.94       26.01     15.93 o 
  12   1   1        3.64        5.41     31.35 o 
  13   1   1        0.45       12.49     17.46 o 
 -13   2   1        0.73      -10.42     15.62 o 
 -12   2   1       31.72       22.54     17.24 o 
 -11   2   1       14.07       58.86     18.39 o 
 -10   2   1      134.00      151.55     34.91 o 
  -9   2   1       17.64        5.18     12.08 o 
  -8   2   1      772.56      847.00     39.13 o 
  -7   2   1      214.81      251.27     20.49 o 
  -6   2   1     2603.33     2418.03     75.74 o 
  -5   2   1      440.56      468.76     22.50 o 
  -4   2   1      444.78      487.06     18.89 o 
  -3   2   1     6010.22     5474.94    163.96 o 
  -1   2   1     6889.22     5776.78    219.94 o 
   0   2   1       16.06       -1.71      1.71 o 
   1   2   1     6980.58     5535.94    220.41 o 
   3   2   1     6106.91     5542.29    126.25 o 
   4   2   1      431.54      457.01     13.12 o 
   5   2   1      455.01      500.93     41.80 o 
   6   2   1     2616.49     2301.62     75.58 o 
   7   2   1      211.37      253.65     54.63 o 
   8   2   1      775.92      836.83     39.13 o 
   9   2   1       16.90       36.69     20.66 o 
  10   2   1      134.01      130.82     20.32 o 
  11   2   1       14.16       21.34     33.73 o 
  12   2   1       31.44       28.50     24.94 o 
  13   2   1        0.77       14.76     17.63 o 
 -13   3   1        0.74      -13.39     17.58 o 
 -12   3   1        7.80       12.98     16.96 o 
 -11   3   1        0.06       16.44     26.84 o 
 -10   3   1        1.09      -11.08     12.90 o 
  -9   3   1        6.48        3.26     12.08 o 
  -8   3   1       28.11       35.63     19.48 o 
  -7   3   1      257.07      222.18     20.15 o 
  -6   3   1       25.63       49.84     10.73 o 
  -5   3   1     2702.07     2772.73     70.39 o 
  -4   3   1     1553.97     1584.83     29.44 o 
  -3   3   1     3594.35     3523.88     57.53 o 
   0   3   1       23.87       35.24      5.46 o 
   3   3   1     3534.47     3367.60     57.30 o 
   4   3   1     1580.74     1575.82     32.12 o 
   5   3   1     2751.37     2896.51     86.66 o 
   6   3   1       27.26       55.21     12.83 o 
   7   3   1      256.16      230.83     19.63 o 
   8   3   1       27.82       18.53     12.26 o 
   9   3   1        6.04        2.24     11.74 o 
  10   3   1        0.86       19.27     18.53 o 
  11   3   1        0.07       19.43     15.74 o 
  12   3   1        7.36       27.39     18.29 o 
  13   3   1        0.79      -16.94     16.94 o 
 -13   4   1        1.15        7.19     17.28 o 
 -12   4   1        8.79       40.85     18.39 o 
 -11   4   1        1.49       -4.40     21.14 o 
 -10   4   1       38.08       29.90     15.59 o 
  -9   4   1       35.35       35.63     14.10 o 
  -8   4   1      342.88      335.88     25.53 o 
  -7   4   1      102.75      112.96     16.86 o 
  -6   4   1      889.75      964.10     37.62 o 
  -5   4   1       85.51      167.25     12.13 o 
  -4   4   1     1247.97     1305.95     27.76 o 
  -3   4   1     1686.98     1761.75     31.54 o 
  -2   4   1      190.31      215.78      8.59 o 
   0   4   1       48.62       11.69      8.33 o 
   1   4   1    34102.45    13169.60    509.23 o 
   2   4   1      192.61      230.17      8.66 o 
   3   4   1     1640.90     1759.17     31.54 o 
   4   4   1     1226.14     1270.76     25.89 o 
   5   4   1       91.11      143.43     13.94 o 
   6   4   1      863.48      894.23     37.28 o 
   7   4   1      103.98      120.64     19.71 o 
   8   4   1      331.52      306.78     25.65 o 
   9   4   1       35.16       30.75     14.40 o 
  10   4   1       36.39       17.16     14.25 o 
  11   4   1        1.62       -3.97     14.27 o 
  12   4   1        9.02       44.91     25.41 o 
  13   4   1        1.16       -0.28     24.70 o 
 -13   5   1        7.23      -10.45     22.33 o 
 -12   5   1        3.87       15.66     16.03 o 
 -11   5   1       17.72        9.20     15.69 o 
 -10   5   1       90.07       56.05     16.75 o 
  -9   5   1       11.06       16.36     13.24 o 
  -8   5   1      841.04      858.30     40.47 o 
  -7   5   1        5.74       15.91     11.07 o 
  -6   5   1      679.84      625.08     23.94 o 
  -5   5   1      412.37      370.42     16.82 o 
  -4   5   1      233.91      294.01     13.30 o 
  -3   5   1       44.62       40.05      4.84 o 
  -2   5   1      389.56      406.49     10.61 o 
  -1   5   1     3599.68     3547.92     84.83 o 
   0   5   1      103.14      117.23      7.29 o 
   1   5   1     3728.54     3747.81     85.11 o 
   2   5   1      383.98      415.19     10.39 o 
   3   5   1       55.85       53.85      5.13 o 
   4   5   1      227.90      296.22     12.05 o 
   5   5   1      416.24      385.21     21.15 o 
   6   5   1      681.38      635.33     29.89 o 
   7   5   1        5.80        5.28     11.16 o 
   8   5   1      837.82      872.75     63.18 o 
   9   5   1       11.23       33.81     14.68 o 
  10   5   1       89.53      106.83     19.98 o 
  11   5   1       18.02       33.91     16.29 o 
  12   5   1        3.98        3.21     16.29 o 
  13   5   1        7.31        5.87     18.09 o 
 -12   6   1       19.03       11.46     16.16 o 
 -11   6   1        6.97       24.29     15.62 o 
 -10   6   1       71.61       89.71     18.96 o 
  -9   6   1       19.25       30.26     13.76 o 
  -8   6   1       14.43       -3.72     14.01 o 
  -7   6   1      878.14      898.57     39.63 o 
  -6   6   1      105.19      127.71     11.94 o 
  -5   6   1       29.92       18.97      6.94 o 
  -4   6   1      816.22      805.58     22.50 o 
  -3   6   1      521.83      516.76     13.17 o 
  -2   6   1      637.25      625.41     14.05 o 
  -1   6   1     4913.53     4459.38     80.64 o 
   0   6   1      961.32     1298.14     32.50 o 
   1   6   1     4932.56     4490.52     80.81 o 
   2   6   1      625.19      613.39     15.54 o 
   3   6   1      505.40      497.55     12.78 o 
   4   6   1      834.15      835.96     28.98 o 
   5   6   1       24.04        9.52      6.49 o 
   6   6   1      108.80       99.78     21.85 o 
   7   6   1      875.17      917.00     40.30 o 
   8   6   1       14.54        1.64     11.84 o 
   9   6   1       18.39       17.48     13.24 o 
  10   6   1       70.87       85.03     18.30 o 
  11   6   1        6.85       -2.04     14.61 o 
  12   6   1       19.04       36.20     17.97 o 
 -12   7   1        3.47       -4.70     16.08 o 
 -11   7   1        4.88      -11.37     19.24 o 
 -10   7   1       22.69       19.63     18.05 o 
  -9   7   1       12.35       11.49     13.91 o 
  -8   7   1       59.84       77.89     15.89 o 
  -7   7   1      109.95      119.71     16.60 o 
  -6   7   1     1079.63     1066.29     34.82 o 
  -5   7   1       17.00       16.53      8.04 o 
  -4   7   1      405.40      424.34     17.92 o 
  -3   7   1     2612.39     2694.58     58.25 o 
  -2   7   1       30.21       22.82      4.47 o 
  -1   7   1     7072.88     7411.54    131.41 o 
   0   7   1      201.56      195.05     20.98 o 
   1   7   1     7123.54     7394.57    131.50 o 
   2   7   1       30.57       28.34      4.78 o 
   3   7   1     2584.19     2721.23     52.70 o 
   4   7   1      414.39      446.33     18.19 o 
   5   7   1       16.57        1.44      8.95 o 
   6   7   1     1082.32     1070.46     43.16 o 
   7   7   1      108.33       98.36     19.48 o 
   8   7   1       57.21       45.99     21.38 o 
   9   7   1       12.28        3.38     12.23 o 
  10   7   1       21.35       -3.33     13.45 o 
  11   7   1        4.82       -3.99     35.15 o 
  12   7   1        3.42        0.35     16.42 o 
 -12   8   1        0.87       -2.52     16.23 o 
 -11   8   1        0.28       -7.05     14.40 o 
 -10   8   1        6.72       30.35     22.09 o 
  -9   8   1        2.50       -9.60     13.30 o 
  -8   8   1      220.13      194.69     21.98 o 
  -7   8   1      256.24      272.20     19.08 o 
  -6   8   1      137.96      170.97     20.93 o 
  -5   8   1      547.84      547.07     21.94 o 
  -4   8   1       60.03       46.49      8.02 o 
  -3   8   1     1740.03     1819.12     42.09 o 
  -2   8   1       50.97       71.23      8.63 o 
  -1   8   1     3347.61     3868.34     70.87 o 
   0   8   1      130.27      212.61     10.43 o 
   1   8   1     3287.25     3778.82     70.87 o 
   2   8   1       53.56       67.79      8.14 o 
   3   8   1     1696.10     1813.79     48.44 o 
   4   8   1       63.28       58.65      9.58 o 
   5   8   1      561.64      473.86     21.19 o 
   6   8   1      144.56      178.07     18.81 o 
   7   8   1      255.90      249.43     22.50 o 
   8   8   1      228.73      208.06     34.44 o 
   9   8   1        2.71       -1.50     22.56 o 
  10   8   1        6.69       10.13     18.76 o 
  11   8   1        0.33        6.85     15.93 o 
  12   8   1        0.68       16.44     17.61 o 
 -12   9   1        2.65       -4.48     18.56 o 
 -11   9   1       17.96        0.98     29.21 o 
 -10   9   1        2.61       10.01     14.25 o 
  -9   9   1       32.98       41.02     17.10 o 
  -8   9   1       94.70       93.64     17.63 o 
  -7   9   1      502.83      488.80     34.04 o 
  -6   9   1      324.71      352.00     20.54 o 
  -5   9   1      317.87      319.83     22.54 o 
  -4   9   1        9.50       15.55      7.57 o 
  -3   9   1       81.26       71.84      8.86 o 
  -2   9   1      337.97      367.48     14.63 o 
  -1   9   1      700.12      777.22     21.31 o 
   0   9   1       73.42      101.55      9.32 o 
   1   9   1      697.15      715.37     20.98 o 
   2   9   1      338.57      377.01     16.56 o 
   3   9   1       79.19       70.51      9.02 o 
   4   9   1       10.70       18.55      7.25 o 
   5   9   1      317.40      302.45     18.12 o 
   6   9   1      321.95      346.23     23.75 o 
   7   9   1      506.16      574.79     32.22 o 
   8   9   1       94.48       96.06     18.05 o 
   9   9   1       32.32       39.33     16.23 o 
  10   9   1        2.29       27.93     15.62 o 
  11   9   1       18.19       21.90     17.43 o 
  12   9   1        3.00        7.82     17.86 o 
 -11  10   1        1.49      -14.94     14.94 o 
 -10  10   1       52.12       40.28     17.38 o 
  -9  10   1       23.95        4.06     13.79 o 
  -8  10   1      267.43      297.49     27.37 o 
  -7  10   1       74.78       79.85     13.34 o 
  -6  10   1      240.36      242.81     18.09 o 
  -5  10   1       18.42       18.53      8.96 o 
  -4  10   1      316.33      382.91     18.97 o 
  -3  10   1      429.44      421.20     19.17 o 
  -2  10   1      191.00      196.57     13.24 o 
  -1  10   1      249.27      222.65     13.64 o 
   0  10   1       25.07       20.71      7.85 o 
   1  10   1      228.46      203.48     16.87 o 
   2  10   1      188.45      170.79     12.68 o 
   3  10   1      423.88      429.04     19.31 o 
   4  10   1      311.45      323.50     37.17 o 
   5  10   1       17.16       24.56      8.87 o 
   6  10   1      236.34      235.35     26.81 o 
   7  10   1       74.73       55.56     15.49 o 
   8  10   1      265.59      317.41     28.26 o 
   9  10   1       22.71        5.48     14.25 o 
  10  10   1       50.66       61.15     19.71 o 
  11  10   1        1.48       10.66     15.83 o 
 -11  11   1        1.75       10.02     20.43 o 
 -10  11   1       19.74       44.32     20.90 o 
  -9  11   1       11.25       31.95     15.74 o 
  -8  11   1       72.97       91.85     17.91 o 
  -7  11   1      169.28      155.95     28.47 o 
  -6  11   1      134.39      128.73     14.51 o 
  -5  11   1      319.70      262.51     17.91 o 
  -4  11   1      133.79      142.72     13.24 o 
  -3  11   1      822.51      849.60     51.79 o 
  -2  11   1      267.58      264.80     16.17 o 
  -1  11   1     3547.03     3756.91     92.14 o 
   0  11   1       18.41       12.45      8.56 o 
   1  11   1     3555.77     3713.86     92.22 o 
   2  11   1      269.75      294.12     16.75 o 
   3  11   1      823.68      811.83     28.93 o 
   4  11   1      134.14      128.15     23.26 o 
   5  11   1      311.79      291.06     18.75 o 
   6  11   1      136.13      149.37     15.31 o 
   7  11   1      172.65      146.86     20.15 o 
   8  11   1       74.65       52.41     16.56 o 
   9  11   1       11.49       38.79     16.08 o 
  10  11   1       19.64       15.16     16.16 o 
  11  11   1        1.65       -3.25     15.55 o 
 -10  12   1       12.00        3.61     15.74 o 
  -9  12   1        5.69       12.81     15.28 o 
  -8  12   1       12.41       10.50     12.85 o 
  -7  12   1      236.22      234.61     26.10 o 
  -6  12   1       83.98       79.74     13.20 o 
  -5  12   1      619.69      579.74     25.92 o 
  -4  12   1       67.99       59.52     10.41 o 
  -3  12   1      100.76       98.54     12.05 o 
  -2  12   1      185.72      186.87     14.53 o 
  -1  12   1     1359.05     1301.15     39.28 o 
   0  12   1      301.04      301.89     17.88 o 
   1  12   1     1373.94     1303.99     44.35 o 
   2  12   1      187.09      204.44     14.96 o 
   3  12   1      109.29       98.89     11.71 o 
   4  12   1       65.14       58.28     10.63 o 
   5  12   1      620.76      590.14     39.60 o 
   6  12   1       83.16       75.31     12.84 o 
   7  12   1      237.34      303.61     28.19 o 
   8  12   1       12.68       12.09     16.15 o 
   9  12   1        5.32        4.03     18.29 o 
  10  12   1       11.91       34.53     17.44 o 
  11  12   1        4.37       12.35     24.70 o 
 -10  13   1        6.20       41.33     25.65 o 
  -9  13   1        3.68      -11.38     13.91 o 
  -8  13   1       10.11       11.03     14.81 o 
  -7  13   1       87.37       87.05     14.47 o 
  -6  13   1      161.97      175.37     16.80 o 
  -5  13   1       77.17      112.63     13.97 o 
  -4  13   1       58.20       56.26     11.18 o 
  -3  13   1      435.27      497.09     23.47 o 
  -2  13   1       43.21       60.49     10.50 o 
  -1  13   1     1343.43     1278.81     39.90 o 
   0  13   1        9.69       14.73      9.29 o 
   1  13   1     1366.31     1293.52     40.08 o 
   2  13   1       43.41       30.12     11.91 o 
   3  13   1      444.76      498.18     23.69 o 
   4  13   1       57.73       42.26     10.54 o 
   5  13   1       77.13       89.07     13.04 o 
   6  13   1      159.55      167.72     17.05 o 
   7  13   1       88.36       72.91     17.38 o 
   8  13   1       11.29       10.39     21.14 o 
   9  13   1        3.35        9.79     21.14 o 
  10  13   1        6.37      -23.51     23.51 o 
  -9  14   1       36.22       24.23     24.70 o 
  -8  14   1       35.11       34.22     17.28 o 
  -7  14   1        4.45        7.40     20.19 o 
  -6  14   1       14.58       13.66     11.02 o 
  -5  14   1      202.51      233.95     18.72 o 
  -4  14   1      100.96      110.74     13.55 o 
  -3  14   1      875.45      867.46     32.01 o 
  -2  14   1       34.38       52.46     10.70 o 
  -1  14   1     1845.07     1791.63     55.72 o 
   0  14   1       29.17       28.03      8.75 o 
   1  14   1     1834.07     1815.82     52.24 o 
   2  14   1       33.42       29.02      9.50 o 
   3  14   1      867.81      830.56     49.77 o 
   4  14   1       97.25      116.24     13.88 o 
   5  14   1      203.96      236.58     19.13 o 
   6  14   1       14.63        5.40     13.30 o 
   7  14   1        5.16        1.29     14.00 o 
   8  14   1       36.57       37.55     17.12 o 
   9  14   1       35.89       12.96     16.97 o 
  -9  15   1        0.86       20.43     27.55 o 
  -8  15   1        0.09       19.95     23.75 o 
  -7  15   1      116.80      171.48     35.15 o 
  -6  15   1        0.32        7.72     13.58 o 
  -5  15   1      124.38      122.61     15.12 o 
  -4  15   1       36.69       56.15     12.05 o 
  -3  15   1      185.70      180.61     16.48 o 
  -2  15   1       25.96       15.49      9.73 o 
  -1  15   1       19.12       19.17     11.61 o 
   0  15   1        0.21       -0.55      7.52 o 
   1  15   1       20.57        9.84      8.98 o 
   2  15   1       27.20       26.16      9.83 o 
   3  15   1      183.97      181.30     16.40 o 
   4  15   1       37.92       72.70     14.22 o 
   5  15   1      124.29      152.97     25.18 o 
   6  15   1        0.39        1.97     13.39 o 
   7  15   1      119.15      118.57     21.15 o 
   8  15   1        0.10        4.54     15.95 o 
   9  15   1        0.83       19.00     26.13 o 
  -8  16   1        8.94      -16.15     21.38 o 
  -7  16   1       64.86      129.21     34.20 o 
  -6  16   1       58.32       50.83     25.65 o 
  -5  16   1       77.83       44.18     24.23 o 
  -4  16   1       51.37       53.36     12.76 o 
  -3  16   1       23.59       26.30     10.89 o 
  -2  16   1       19.17       -1.19      9.21 o 
  -1  16   1      244.95      219.05     15.74 o 
   0  16   1        0.31        0.56      9.71 o 
   1  16   1      249.73      215.58     17.57 o 
   2  16   1       19.65        1.97     12.07 o 
   3  16   1       24.73       20.76     14.26 o 
   4  16   1       51.84       47.98     15.74 o 
   5  16   1       76.81       70.55     25.18 o 
   6  16   1       57.81       68.96     18.26 o 
   7  16   1       65.63       90.25     31.83 o 
   8  16   1        9.21      -22.33     22.33 o 
  -8  17   1        5.87      -14.25     36.10 o 
  -7  17   1        5.31      -21.38     21.38 o 
  -6  17   1       17.11       34.68     24.23 o 
  -5  17   1       45.81       46.08     26.13 o 
  -4  17   1       32.47       -8.55     19.48 o 
  -3  17   1       46.36       67.93     26.13 o 
  -2  17   1       12.43        9.84     16.43 o 
  -1  17   1       36.44       26.72     11.74 o 
   0  17   1        3.68       16.11     11.23 o 
   1  17   1       41.17       27.80     12.82 o 
   2  17   1       11.97       39.03     14.77 o 
   3  17   1       47.38       17.03     15.15 o 
   4  17   1       31.47       38.09     16.37 o 
   5  17   1       44.76       42.75     25.65 o 
   6  17   1       17.76       38.48     24.70 o 
   7  17   1        4.86      -10.45     23.75 o 
   8  17   1        6.22       18.05     33.73 o 
  -7  18   1        8.80       -5.23     26.13 o 
  -6  18   1       21.36       44.65     26.60 o 
  -5  18   1       58.78       59.38     28.50 o 
  -4  18   1       38.48       38.95     26.13 o 
  -3  18   1       12.83       42.28     24.70 o 
  -2  18   1        1.51        9.09     15.01 o 
  -1  18   1       52.00       53.31     20.19 o 
   0  18   1        1.16       17.88     38.71 o 
   1  18   1       53.59       71.25     18.30 o 
   2  18   1        1.53       24.23     22.33 o 
   3  18   1       11.40       28.03     24.23 o 
   4  18   1       38.83       35.63     25.65 o 
   5  18   1       57.67       59.38     27.08 o 
   6  18   1       21.68       12.83     25.18 o 
   7  18   1        8.26       37.05     28.98 o 
  -6  19   1       11.95       56.53     32.78 o 
  -5  19   1        6.37        7.13     25.18 o 
  -4  19   1       17.78       -7.13     22.80 o 
  -3  19   1      137.39      115.91     31.83 o 
  -2  19   1        1.00      -10.02     14.54 o 
  -1  19   1       44.34       51.78     18.14 o 
   0  19   1        2.78       -8.72     13.58 o 
   1  19   1       41.92       34.53     17.31 o 
   2  19   1        1.00       33.85     16.78 o 
   3  19   1      135.15      115.43     32.78 o 
   4  19   1       17.45      -21.85     21.85 o 
   5  19   1        6.21      -22.33     22.33 o 
   6  19   1       12.37       28.98     29.45 o 
  -4  20   1       16.14       19.00     26.13 o 
  -3  20   1       60.94       61.77     20.89 o 
  -2  20   1        2.01       -3.03     16.27 o 
  -1  20   1        6.34        3.12     15.93 o 
   0  20   1        0.02       -7.67     14.54 o 
   1  20   1        6.99       15.74     17.10 o 
   2  20   1        1.97      -15.43     15.62 o 
   3  20   1       61.91       28.03     25.65 o 
   4  20   1       16.20        8.08     27.08 o 
  -2  21   1        8.20       14.95     24.23 o 
  -1  21   1       16.53       23.56     27.55 o 
   0  21   1        4.53       -9.46     15.26 o 
   1  21   1       15.96      -14.27     15.41 o 
   2  21   1        8.24       13.83     17.97 o 
   1   0   2       30.43        2.42      2.81 o 
   4   0   2      928.32     1171.77     24.77 o 
   5   0   2      199.06      176.42     44.89 o 
   6   0   2        2.36       18.77      8.86 o 
   7   0   2      770.50      766.09     34.75 o 
   8   0   2       14.78       -6.04     12.11 o 
   9   0   2      281.39      278.67     49.88 o 
  10   0   2       48.71       54.26     20.19 o 
  11   0   2      149.22      116.14     23.04 o 
  12   0   2        6.15       21.10     17.28 o 
  13   0   2        6.88        9.19     17.61 o 
 -13   1   2        0.83        3.51     16.60 o 
 -12   1   2        7.87        6.59     17.04 o 
 -11   1   2       23.87       44.41     16.70 o 
 -10   1   2       29.46       44.26     15.74 o 
  -9   1   2       11.26      -15.95     16.39 o 
  -8   1   2      330.72      431.20     47.03 o 
  -7   1   2      947.38      935.96     47.98 o 
  -6   1   2      530.33      548.22     26.35 o 
  -5   1   2      336.41      473.47     23.15 o 
  -4   1   2     6426.72     6870.16    106.25 o 
   4   1   2     6381.58     6944.43    122.66 o 
   5   1   2      349.38      423.25     21.66 o 
   6   1   2      536.26      557.01     31.59 o 
   7   1   2      941.99     1014.18     40.64 o 
   8   1   2      330.97      385.80     47.50 o 
   9   1   2       11.80        4.99     12.59 o 
  10   1   2       28.86        3.09     13.44 o 
  11   1   2       24.51        9.90     14.94 o 
  12   1   2        7.84       19.39     16.27 o 
  13   1   2        0.76       -5.66     16.45 o 
 -13   2   2        3.93       -9.90     15.93 o 
 -12   2   2       17.42      -14.45     15.06 o 
 -11   2   2        2.41       17.10     16.63 o 
 -10   2   2       15.82        8.37     13.60 o 
  -9   2   2      184.52      153.12     19.78 o 
  -8   2   2      645.12      670.92     66.74 o 
  -7   2   2     1217.42     1216.40     47.18 o 
  -6   2   2     1500.70     1726.58     57.77 o 
  -5   2   2     2376.14     2572.00     92.84 o 
  -4   2   2      536.85      613.19     18.87 o 
  -3   2   2     7187.65     7441.74    210.77 o 
  -1   2   2      374.11      216.14     12.83 o 
   1   2   2      374.10      267.44     14.25 o 
   3   2   2     7207.21     7314.84    179.49 o 
   4   2   2      531.70      577.51     15.47 o 
   5   2   2     2375.95     2444.53     77.76 o 
   6   2   2     1512.95     1659.59     57.60 o 
   7   2   2     1230.06     1210.16     47.98 o 
   8   2   2      648.03      690.84     35.44 o 
   9   2   2      187.70      156.70     37.76 o 
  10   2   2       15.73        5.71     13.60 o 
  11   2   2        2.73        7.84     14.44 o 
  12   2   2       16.98        5.76     21.85 o 
  13   2   2        3.87       14.55     22.09 o 
 -13   3   2        0.52       -5.84     17.04 o 
 -12   3   2        2.41        1.53     16.78 o 
 -11   3   2       50.62       40.85     16.46 o 
 -10   3   2       13.32        4.25     13.42 o 
  -9   3   2       13.47       14.41     12.90 o 
  -8   3   2      208.60      178.06     21.85 o 
  -7   3   2      880.08      948.31     55.34 o 
  -6   3   2      415.32      362.16     23.15 o 
  -5   3   2     1307.14     1236.17     31.15 o 
  -4   3   2      756.58      954.77     19.74 o 
  -3   3   2     1181.82      782.18     16.18 o 
  -2   3   2    19293.81    20014.37    446.49 o 
   2   3   2    19643.98    20080.83    386.31 o 
   3   3   2     1183.21      800.12     17.79 o 
   4   3   2      786.78      977.25     22.86 o 
   5   3   2     1295.87     1219.80     43.67 o 
   6   3   2      417.52      362.69     21.83 o 
   7   3   2      878.76      913.42     39.64 o 
   8   3   2      208.91      218.39     20.98 o 
   9   3   2       14.18       11.14     12.59 o 
  10   3   2       14.34       28.76     15.20 o 
  11   3   2       51.18       79.42     19.45 o 
  12   3   2        2.47        2.67     16.08 o 
  13   3   2        0.53        8.48     17.12 o 
 -13   4   2        5.11      -17.23     17.23 o 
 -12   4   2        0.17       -4.40     14.94 o 
 -11   4   2       22.97       -0.31     14.81 o 
 -10   4   2        4.73       18.11     16.86 o 
  -9   4   2       37.40       17.71     23.99 o 
  -8   4   2      405.32      429.74     30.05 o 
  -7   4   2      756.66      877.68     38.46 o 
  -6   4   2      257.16      239.15     21.45 o 
  -5   4   2      244.73      279.29     22.51 o 
  -4   4   2      761.74      805.53     21.31 o 
  -3   4   2      123.86      122.72      8.46 o 
  -2   4   2     3225.77     3663.04     73.98 o 
  -1   4   2        6.08       13.33      4.27 o 
   0   4   2    45108.35    47399.83   1288.99 o 
   1   4   2        6.19        6.03      3.53 o 
   2   4   2     3252.91     3666.52     73.62 o 
   3   4   2      121.96      130.15      7.15 o 
   4   4   2      718.99      785.70     26.65 o 
   5   4   2      250.98      263.78     25.18 o 
   6   4   2      251.74      195.76     33.96 o 
   7   4   2      764.68      917.70     75.77 o 
   8   4   2      413.73      379.36     27.71 o 
   9   4   2       38.94       35.20     14.10 o 
  10   4   2        4.73       14.04     13.72 o 
  11   4   2       22.52       10.05     15.59 o 
  12   4   2        0.22       -2.77     16.15 o 
  13   4   2        5.11      -15.45     15.45 o 
 -12   5   2        0.09        2.87     15.59 o 
 -11   5   2       14.69       31.87     15.62 o 
 -10   5   2       25.36       14.17     14.27 o 
  -9   5   2      144.37      177.39     51.78 o 
  -8   5   2      181.32      166.37     31.59 o 
  -7   5   2       17.02       22.21     11.02 o 
  -6   5   2       78.20       82.36     12.50 o 
  -5   5   2       85.38       93.51     19.02 o 
  -4   5   2      628.02      563.93     26.95 o 
  -3   5   2      167.54      153.87      7.33 o 
  -2   5   2      151.06      141.92      6.15 o 
  -1   5   2      904.57      710.40     20.09 o 
   0   5   2    33753.77    35111.02    779.16 o 
   1   5   2      903.10      684.71     19.88 o 
   2   5   2      137.66      153.15     12.70 o 
   3   5   2      162.85      160.23     13.99 o 
   4   5   2      631.04      563.31     18.72 o 
   5   5   2       81.52       96.27     12.26 o 
   6   5   2       76.41       63.87     12.41 o 
   7   5   2       15.92       33.49     12.43 o 
   8   5   2      185.15      173.94     19.78 o 
   9   5   2      143.14      139.65     19.74 o 
  10   5   2       26.09       36.72     28.26 o 
  11   5   2       14.47       11.16     15.74 o 
  12   5   2        0.08       -2.59     19.00 o 
 -12   6   2        3.79       11.64     16.66 o 
 -11   6   2        9.85       -1.80     14.47 o 
 -10   6   2       13.57       13.54     14.11 o 
  -9   6   2      293.98      291.13     26.51 o 
  -8   6   2        0.75       -6.65     10.75 o 
  -7   6   2      815.86      843.93     31.44 o 
  -6   6   2       40.72       21.80      8.30 o 
  -5   6   2       35.38       78.40     14.77 o 
  -4   6   2     1929.58     1802.26     49.23 o 
  -3   6   2      552.44      504.83     15.90 o 
  -2   6   2     1167.70     1100.23     21.32 o 
  -1   6   2      245.86      275.93     12.12 o 
   0   6   2     2060.78     3000.97     61.98 o 
   1   6   2      245.93      287.25     10.56 o 
   2   6   2     1167.16     1086.97     23.52 o 
   3   6   2      563.94      527.52     13.00 o 
   4   6   2     1911.47     1755.43     74.29 o 
   5   6   2       41.22       38.97     10.69 o 
   6   6   2       39.49       25.18     10.08 o 
   7   6   2      818.59      920.47     40.14 o 
   8   6   2        0.80        6.90     11.36 o 
   9   6   2      291.91      321.08     41.09 o 
  10   6   2       13.73       19.53     14.40 o 
  11   6   2        8.79        9.52     15.26 o 
  12   6   2        3.82        2.78     16.11 o 
 -12   7   2        8.47       18.22     27.31 o 
 -11   7   2        6.33       -1.37     14.94 o 
 -10   7   2        4.59       11.41     16.63 o 
  -9   7   2       18.94       23.50     15.68 o 
  -8   7   2       75.84       88.62     24.46 o 
  -7   7   2       10.13        6.66      9.02 o 
  -6   7   2      529.14      428.81     22.02 o 
  -5   7   2      363.63      359.95     17.98 o 
  -4   7   2      520.88      513.16     23.83 o 
  -3   7   2      811.42      789.10     21.24 o 
  -2   7   2      842.68      809.69     18.93 o 
  -1   7   2       59.36       64.67      6.13 o 
   0   7   2     4537.05     4138.53     84.25 o 
   1   7   2       59.73       64.32      5.51 o 
   2   7   2      829.43      783.35     18.92 o 
   3   7   2      814.10      749.83     29.76 o 
   4   7   2      539.00      499.95     19.67 o 
   5   7   2      365.41      384.04     22.34 o 
   6   7   2      522.08      465.52     26.70 o 
   7   7   2       10.57        1.13     18.76 o 
   8   7   2       76.95      134.97     22.80 o 
   9   7   2       18.74       19.98     14.61 o 
  10   7   2        4.51        8.33     14.94 o 
  11   7   2        6.86       17.26     16.11 o 
  12   7   2        8.42       32.32     29.69 o 
 -12   8   2        8.75        1.75     18.53 o 
 -11   8   2        2.58        0.31     14.95 o 
 -10   8   2        0.18       10.51     14.10 o 
  -9   8   2       90.27       94.61     22.56 o 
  -8   8   2       80.52       81.45     23.51 o 
  -7   8   2       14.97       23.06     10.04 o 
  -6   8   2      157.81      147.71     13.97 o 
  -5   8   2      197.18      159.51     13.33 o 
  -4   8   2      227.69      285.61     24.15 o 
  -3   8   2        4.11       -2.53      4.52 o 
  -2   8   2     2078.76     2130.60     46.96 o 
  -1   8   2      307.92      305.04     14.09 o 
   0   8   2     3390.77     3969.31     81.81 o 
   1   8   2      307.61      319.26     12.06 o 
   2   8   2     2060.47     2104.99     47.00 o 
   3   8   2        4.53       15.91      6.05 o 
   4   8   2      214.33      220.95     14.15 o 
   5   8   2      205.09      202.34     16.58 o 
   6   8   2      162.85      152.09     18.30 o 
   7   8   2       14.08       20.86     12.17 o 
   8   8   2       83.82       73.44     16.94 o 
   9   8   2       90.24      104.61     19.07 o 
  10   8   2        0.17       -7.86     18.53 o 
  11   8   2        2.48        0.91     15.18 o 
  12   8   2        8.96       17.27     25.89 o 
 -11   9   2        1.08        3.45     18.29 o 
 -10   9   2       21.99       23.10     24.46 o 
  -9   9   2       67.80       53.32     16.78 o 
  -8   9   2       24.48       40.31     14.94 o 
  -7   9   2       59.07       66.15     11.68 o 
  -6   9   2       59.87       41.85     10.09 o 
  -5   9   2      455.39      449.67     21.01 o 
  -4   9   2     1294.09     1411.04     46.08 o 
  -3   9   2       29.83       13.97      6.42 o 
  -2   9   2      250.68      317.87     12.81 o 
  -1   9   2       87.95       94.68      7.94 o 
   0   9   2    14312.95    14238.73    321.79 o 
   1   9   2       86.34       74.88      7.31 o 
   2   9   2      239.09      280.45     14.71 o 
   3   9   2       29.23       19.65      7.35 o 
   4   9   2     1305.62     1417.57     41.07 o 
   5   9   2      458.38      475.68     21.21 o 
   6   9   2       58.80       78.56     14.94 o 
   7   9   2       57.97       37.89     18.53 o 
   8   9   2       25.75       58.44     17.58 o 
   9   9   2       68.92       77.01     17.95 o 
  10   9   2       22.74      -13.13     14.13 o 
  11   9   2        0.92        3.94     15.74 o 
  12   9   2        6.15      -16.09     16.09 o 
 -11  10   2        2.59       14.34     15.93 o 
 -10  10   2        6.64        5.36     14.06 o 
  -9  10   2        2.67        5.69     16.15 o 
  -8  10   2       82.43       79.76     23.99 o 
  -7  10   2      118.52      162.87     16.34 o 
  -6  10   2      403.26      410.41     29.67 o 
  -5  10   2       50.40       55.47     10.72 o 
  -4  10   2     1519.91     1583.85     45.78 o 
  -3  10   2      178.41      158.02     12.50 o 
  -2  10   2      464.94      459.27     28.01 o 
  -1  10   2       88.65       63.83      9.03 o 
   0  10   2      386.98      466.85     45.21 o 
   1  10   2       87.82       66.20      8.59 o 
   2  10   2      447.89      441.60     19.01 o 
   3  10   2      179.63      180.51     13.19 o 
   4  10   2     1487.79     1607.29     46.20 o 
   5  10   2       48.54       53.15     10.32 o 
   6  10   2      410.29      387.26     27.97 o 
   7  10   2      121.41      125.66     19.26 o 
   8  10   2       79.83       63.10     16.62 o 
   9  10   2        3.18       15.21     20.19 o 
  10  10   2        6.65       19.93     15.62 o 
  11  10   2        2.73        6.43     15.93 o 
 -11  11   2        2.87      -14.73     21.38 o 
 -10  11   2        4.26       -4.24     17.81 o 
  -9  11   2       30.25       19.31     15.62 o 
  -8  11   2        5.17        7.23     10.78 o 
  -7  11   2      183.62      161.73     16.80 o 
  -6  11   2      132.50      126.69     14.54 o 
  -5  11   2      254.74      259.22     17.89 o 
  -4  11   2      691.05      682.46     26.41 o 
  -3  11   2      272.75      305.76     17.98 o 
  -2  11   2     2087.32     1965.15     53.01 o 
  -1  11   2       24.86       27.55      7.93 o 
   0  11   2     1426.72     1470.27     42.45 o 
   1  11   2       26.05       38.64      7.96 o 
   2  11   2     2106.73     1942.36     53.07 o 
   3  11   2      268.22      265.71     25.04 o 
   4  11   2      693.75      696.93     46.90 o 
   5  11   2      248.16      269.60     29.96 o 
   6  11   2      130.64      100.94     17.76 o 
   7  11   2      181.07      166.78     21.62 o 
   8  11   2        5.11       -6.78     12.93 o 
   9  11   2       30.02       22.47     15.74 o 
  10  11   2        4.27       11.42     15.78 o 
  11  11   2        3.03        4.40     16.96 o 
 -10  12   2        0.20       12.35     23.28 o 
  -9  12   2       53.92       51.63     17.31 o 
  -8  12   2       57.46       51.77     13.43 o 
  -7  12   2      116.65      121.82     21.66 o 
  -6  12   2       96.70       83.66     13.40 o 
  -5  12   2      234.93      249.42     17.98 o 
  -4  12   2      474.84      446.22     43.96 o 
  -3  12   2       44.18       41.95     15.08 o 
  -2  12   2       53.95       59.45     13.76 o 
  -1  12   2       38.61       27.95      8.31 o 
   0  12   2      193.38      202.40     14.47 o 
   1  12   2       38.64       29.78      8.38 o 
   2  12   2       56.17       78.01     10.62 o 
   3  12   2       44.06       34.31     12.90 o 
   4  12   2      484.18      446.44     22.51 o 
   5  12   2      234.68      267.39     18.61 o 
   6  12   2       98.90      109.84     21.14 o 
   7  12   2      121.77      125.85     37.53 o 
   8  12   2       57.39       53.93     19.24 o 
   9  12   2       52.55       32.54     37.53 o 
  10  12   2        0.22       -0.82     15.06 o 
  11  12   2       20.48       20.90     24.23 o 
 -10  13   2        9.61       -6.65     23.28 o 
  -9  13   2       31.34       47.98     25.18 o 
  -8  13   2       20.55        6.14     12.88 o 
  -7  13   2       42.95       40.77     17.04 o 
  -6  13   2      114.33      118.00     14.96 o 
  -5  13   2       20.73       25.48     10.14 o 
  -4  13   2      252.71      251.49     18.46 o 
  -3  13   2       32.65       21.05     10.94 o 
  -2  13   2      155.78      166.61     14.25 o 
  -1  13   2       81.58       77.10     10.95 o 
   0  13   2     4040.59     4360.02    107.75 o 
   1  13   2       81.54       83.10     11.03 o 
   2  13   2      151.27      160.21     14.22 o 
   3  13   2       34.18       39.87     18.58 o 
   4  13   2      254.75      273.92     18.80 o 
   5  13   2       19.22        8.47      9.24 o 
   6  13   2      114.70      126.95     19.60 o 
   7  13   2       42.34       46.41     16.76 o 
   8  13   2       19.77        9.92     15.35 o 
   9  13   2       31.88       45.54     17.86 o 
  10  13   2        9.66       11.64     17.80 o 
  -9  14   2        5.84       -5.70     22.33 o 
  -8  14   2       38.45       27.08     25.18 o 
  -7  14   2       47.80       52.48     13.23 o 
  -6  14   2       82.13       81.83     13.60 o 
  -5  14   2      132.54      116.51     14.56 o 
  -4  14   2      465.30      533.59     25.47 o 
  -3  14   2       53.46       58.65     11.12 o 
  -2  14   2      572.84      577.53     31.60 o 
  -1  14   2        1.61       -0.93      8.00 o 
   0  14   2      648.59      711.92     27.64 o 
   1  14   2        1.53       -5.24      7.81 o 
   2  14   2      564.40      557.56     27.52 o 
   3  14   2       52.40       60.51     11.09 o 
   4  14   2      458.68      457.42     47.58 o 
   5  14   2      131.92      158.43     21.31 o 
   6  14   2       84.52       70.67     27.31 o 
   7  14   2       49.29       40.16     16.50 o 
   8  14   2       37.11       15.54     27.55 o 
   9  14   2        5.74       -2.57     26.84 o 
  10  14   2        3.20       -1.43     39.43 o 
  -9  15   2        6.12       13.30     24.70 o 
  -8  15   2        2.14       26.13     24.23 o 
  -7  15   2       61.73       53.68     25.65 o 
  -6  15   2       13.42       12.09     14.34 o 
  -5  15   2       14.91       12.09     10.61 o 
  -4  15   2       67.37       82.59     13.28 o 
  -3  15   2       18.80       31.98     10.32 o 
  -2  15   2      314.67      265.68     18.98 o 
  -1  15   2       15.52       16.09     11.18 o 
   0  15   2      250.72      285.99     17.03 o 
   1  15   2       15.89        8.15     10.28 o 
   2  15   2      320.37      277.77     19.00 o 
   3  15   2       19.33       27.63     10.44 o 
   4  15   2       67.74       84.38     23.04 o 
   5  15   2       14.45       16.07     14.10 o 
   6  15   2       13.96        9.90     14.40 o 
   7  15   2       61.04       82.58     19.21 o 
   8  15   2        2.21       21.30     16.54 o 
   9  15   2        5.61       12.83     23.75 o 
  -8  16   2       16.12       19.00     26.13 o 
  -7  16   2       35.06        4.28     21.85 o 
  -6  16   2      138.50      112.58     30.88 o 
  -5  16   2      136.60      134.91     30.88 o 
  -4  16   2      249.36      249.02     25.36 o 
  -3  16   2        6.90       10.38     12.93 o 
  -2  16   2      142.07      136.34     16.04 o 
  -1  16   2        8.07       -7.55      7.55 o 
   0  16   2       32.22       28.13     10.31 o 
   1  16   2        7.72       22.96     13.54 o 
   2  16   2      145.28      142.66     21.61 o 
   3  16   2        6.69      -16.99     20.90 o 
   4  16   2      255.42      254.68     26.33 o 
   5  16   2      137.21      137.95     40.61 o 
   6  16   2      141.16      157.88     24.27 o 
   7  16   2       35.31       41.10     24.70 o 
   8  16   2       15.12       -7.60     23.75 o 
  -8  17   2       10.52       32.78     32.78 o 
  -7  17   2       14.43       23.28     25.18 o 
  -6  17   2       66.12       89.78     30.40 o 
  -5  17   2        2.21       -2.38     21.38 o 
  -4  17   2      111.69      134.43     31.83 o 
  -3  17   2        2.56      -13.53     13.53 o 
  -2  17   2      375.79      355.21     29.61 o 
  -1  17   2       11.90       19.61     11.00 o 
   0  17   2       73.92       82.07     20.74 o 
   1  17   2       11.94       17.78     13.60 o 
   2  17   2      373.33      366.18     30.29 o 
   3  17   2        2.82        1.43     13.45 o 
   4  17   2      109.76      176.63     23.30 o 
   5  17   2        1.88        9.06     15.21 o 
   6  17   2       66.18       44.65     27.08 o 
   7  17   2       14.81       65.55     29.45 o 
   8  17   2        9.99       31.35     44.18 o 
  -7  18   2       25.14       85.50     33.25 o 
  -6  18   2        6.40       45.13     26.60 o 
  -5  18   2        4.57        0.95     23.28 o 
  -4  18   2       53.53       71.25     28.03 o 
  -3  18   2       16.86       51.30     24.70 o 
  -2  18   2      107.85      111.18     21.61 o 
  -1  18   2        2.07        6.15     17.58 o 
   0  18   2       11.39       27.32     15.78 o 
   1  18   2        2.06        5.84     22.33 o 
   2  18   2      107.01      104.03     28.03 o 
   3  18   2       16.65      -19.48     19.48 o 
   4  18   2       53.38      100.71     31.83 o 
   5  18   2        4.21       14.25     25.18 o 
   6  18   2        5.97        0.95     24.23 o 
   7  18   2       24.67      -25.65     25.65 o 
  -6  19   2       19.90       25.65     28.50 o 
  -5  19   2       17.39        9.98     23.28 o 
  -4  19   2        6.95      -19.95     19.95 o 
  -3  19   2       25.06       51.30     25.18 o 
  -2  19   2       14.55        6.98     16.11 o 
  -1  19   2        3.17        1.66     14.78 o 
   0  19   2       16.22       20.00     15.69 o 
   1  19   2        3.14       -5.29     27.31 o 
   2  19   2       13.58        0.00     21.38 o 
   3  19   2       25.31       41.33     25.18 o 
   4  19   2        6.89      -19.48     19.48 o 
   5  19   2       17.29       19.00     25.65 o 
   6  19   2       20.58      -12.35     30.40 o 
  -4  20   2       17.82       47.50     28.98 o 
  -3  20   2        8.99       45.42     23.99 o 
  -2  20   2        4.88       -7.33     15.78 o 
  -1  20   2        3.02        1.24     15.28 o 
   0  20   2        0.00       17.13     15.74 o 
   1  20   2        2.87       -9.82     14.54 o 
   2  20   2        4.49       -1.52     16.29 o 
   3  20   2        9.04       17.58     27.08 o 
   4  20   2       18.62       47.50     30.40 o 
  -2  21   2       98.45       77.94     21.66 o 
  -1  21   2        1.15      -15.26     15.26 o 
   0  21   2       14.29       35.23     18.96 o 
   1  21   2        1.12       -9.26     26.13 o 
   2  21   2       99.07      126.93     38.48 o 
   2   0   3      118.77      102.32      6.19 o 
   3   0   3      109.23       78.11      6.17 o 
   4   0   3      134.89      141.16     10.30 o 
   5   0   3      502.87      426.76     21.15 o 
   6   0   3        2.61       -1.98      7.37 o 
   7   0   3      927.98     1001.42     49.64 o 
   8   0   3        7.03        4.22     11.88 o 
   9   0   3       17.94       23.49     14.49 o 
  10   0   3       70.77      109.43     19.65 o 
  11   0   3        7.07       21.73     15.26 o 
  12   0   3       21.38       15.92     16.75 o 
  13   0   3        2.01        6.23     16.78 o 
 -13   1   3        5.04      -10.36     19.71 o 
 -12   1   3        3.00        9.21     17.58 o 
 -11   1   3       81.23       69.98     32.06 o 
 -10   1   3        2.12       29.67     15.01 o 
  -9   1   3       85.51       92.54     16.37 o 
  -8   1   3      263.10      201.16     23.75 o 
  -7   1   3      847.75      836.53     37.12 o 
  -6   1   3      375.72      364.92     23.17 o 
  -5   1   3       84.93       82.75     14.53 o 
  -4   1   3      257.01      311.08      9.59 o 
  -3   1   3     3099.62     3301.09     69.11 o 
   0   1   3       14.46        1.67      2.33 o 
   3   1   3     3156.28     3391.64     87.01 o 
   4   1   3      259.82      312.16     10.31 o 
   5   1   3       80.23       80.41     10.93 o 
   6   1   3      395.57      376.05     21.50 o 
   7   1   3      849.25      915.28     59.85 o 
   8   1   3      265.46      255.64     27.55 o 
   9   1   3       82.90       75.14     16.03 o 
  10   1   3        1.66       12.44     15.44 o 
  11   1   3       80.32       92.56     20.49 o 
  12   1   3        3.16       10.29     16.08 o 
  13   1   3        5.05       19.19     18.10 o 
 -13   2   3        0.28      -11.39     16.29 o 
 -12   2   3        4.63       -3.00     15.55 o 
 -11   2   3        9.05       19.58     15.41 o 
 -10   2   3       75.76       56.49     17.09 o 
  -9   2   3       18.12        4.16     25.89 o 
  -8   2   3      110.87      103.63     16.29 o 
  -7   2   3      362.38      370.80     25.36 o 
  -6   2   3     1929.56     1970.30     66.17 o 
  -5   2   3      913.69     1051.85     27.12 o 
  -4   2   3      822.78      925.26     17.64 o 
  -3   2   3    37616.44    38388.91    604.54 o 
   3   2   3    37559.95    38810.78    740.56 o 
   4   2   3      827.63      926.96     20.89 o 
   5   2   3      895.13     1067.15     38.63 o 
   6   2   3     1947.34     2086.49     67.35 o 
   7   2   3      366.89      338.99     24.00 o 
   8   2   3      109.90      126.82     17.46 o 
   9   2   3       18.02       14.39     12.23 o 
  10   2   3       73.37       68.69     17.28 o 
  11   2   3        9.36       -4.49     15.20 o 
  12   2   3        4.38       19.12     16.96 o 
  13   2   3        0.30        7.86     17.31 o 
 -13   3   3        2.99       11.21     20.90 o 
 -12   3   3       13.50       16.48     17.61 o 
 -11   3   3       22.63       20.43     16.11 o 
 -10   3   3       12.53       17.82     14.25 o 
  -9   3   3        1.43      -11.42     11.42 o 
  -8   3   3      235.30      217.01     37.05 o 
  -7   3   3      997.98     1142.87     45.34 o 
  -6   3   3      949.67      838.56     49.19 o 
  -5   3   3      521.86      452.89     25.57 o 
  -4   3   3       12.87       25.54      6.23 o 
  -3   3   3     8560.57     8769.56    130.14 o 
  -2   3   3     3130.36     3276.88     58.46 o 
   2   3   3     3159.35     3199.08     75.31 o 
   3   3   3     8443.22     8788.19    154.06 o 
   4   3   3       10.78       15.95      4.41 o 
   5   3   3      523.72      435.92     22.67 o 
   6   3   3      960.76      850.29     49.40 o 
   7   3   3      989.35     1160.87     46.01 o 
   8   3   3      235.44      254.02     23.15 o 
   9   3   3        1.39       -3.53     11.56 o 
  10   3   3       12.03       -9.55     12.90 o 
  11   3   3       22.84        9.83     14.96 o 
  12   3   3       13.02       19.64     17.81 o 
  13   3   3        3.12      -15.20     16.16 o 
 -13   4   3        1.53      -15.20     22.33 o 
 -12   4   3        1.22      -17.34     17.34 o 
 -11   4   3        8.06        8.94     14.77 o 
 -10   4   3       13.87       -3.42     12.57 o 
  -9   4   3       10.71       -0.11     12.17 o 
  -8   4   3       38.34       51.95     17.81 o 
  -7   4   3      228.55      253.41     24.70 o 
  -6   4   3      147.09      126.29     11.82 o 
  -5   4   3      387.75      451.66     15.93 o 
  -4   4   3      121.01      135.12      8.52 o 
  -3   4   3      888.87      847.90     17.23 o 
  -2   4   3      212.38      240.38      9.12 o 
   2   4   3      217.17      248.65     30.40 o 
   3   4   3      840.44      815.74     18.75 o 
   4   4   3      125.58      136.11     10.91 o 
   5   4   3      400.60      460.31     23.34 o 
   6   4   3      153.89      141.04     15.26 o 
   7   4   3      228.56      256.38     26.13 o 
   8   4   3       38.18       33.39     20.90 o 
   9   4   3       11.35       29.50     14.00 o 
  10   4   3       14.35       15.62     14.20 o 
  11   4   3        8.36        1.84     15.07 o 
  12   4   3        1.09       14.69     17.28 o 
  13   4   3        1.58       19.57     18.29 o 
 -12   5   3        0.62       -0.09     15.74 o 
 -11   5   3        1.46        3.76     14.40 o 
 -10   5   3       34.33       25.28     15.07 o 
  -9   5   3      182.55      172.20     21.16 o 
  -8   5   3      441.87      437.51     29.39 o 
  -7   5   3      156.42      181.62     15.46 o 
  -6   5   3      326.94      298.55     20.10 o 
  -5   5   3       52.12       62.12      8.64 o 
  -4   5   3      814.48      819.67     21.88 o 
  -3   5   3     2828.94     3059.76     53.25 o 
  -2   5   3     1346.78     1254.97     23.38 o 
  -1   5   3      287.59      317.57     18.12 o 
   0   5   3     1897.95     1718.77     51.88 o 
   1   5   3      269.17      314.52     14.88 o 
   2   5   3     1343.48     1263.78     25.75 o 
   3   5   3     2770.96     3037.39     57.00 o 
   4   5   3      813.77      785.60     21.66 o 
   5   5   3       57.79       58.88     10.24 o 
   6   5   3      327.06      319.76     23.15 o 
   7   5   3      160.47      196.44     20.90 o 
   8   5   3      433.21      462.09     31.06 o 
   9   5   3      180.91      273.30     73.15 o 
  10   5   3       34.28       34.90     15.44 o 
  11   5   3        1.46       -4.55     14.10 o 
  12   5   3        0.66      -14.40     14.40 o 
 -12   6   3       10.50       35.29     17.97 o 
 -11   6   3        2.07        7.78     16.63 o 
 -10   6   3       23.87       18.72     14.59 o 
  -9   6   3       20.62       23.28     13.42 o 
  -8   6   3      327.91      390.58     28.21 o 
  -7   6   3      646.08      631.37     26.85 o 
  -6   6   3       10.87       -7.44      8.21 o 
  -5   6   3       28.69       26.46      7.46 o 
  -4   6   3     1933.68     2111.12     54.58 o 
  -3   6   3      120.68      120.36     17.40 o 
  -2   6   3      680.30      715.14     15.36 o 
  -1   6   3     2734.38     3016.63     62.56 o 
   0   6   3      123.30      128.69      6.41 o 
   1   6   3     2745.25     3045.14     56.06 o 
   2   6   3      667.21      700.32     16.91 o 
   3   6   3      128.70      125.57     17.55 o 
   4   6   3     1907.14     2038.17     96.91 o 
   5   6   3       30.91       18.92      9.23 o 
   6   6   3        9.82       -6.11      9.74 o 
   7   6   3      657.18      718.80     34.76 o 
   8   6   3      328.50      354.38     32.06 o 
   9   6   3       20.16       29.93     13.77 o 
  10   6   3       24.85       12.59     15.35 o 
  11   6   3        1.96       -8.31     14.11 o 
  12   6   3       11.11       17.00     17.12 o 
 -12   7   3       23.80        2.50     30.16 o 
 -11   7   3       23.54       23.65     19.24 o 
 -10   7   3      198.14      212.31     33.49 o 
  -9   7   3       25.48       36.18     15.10 o 
  -8   7   3      380.08      439.15     30.39 o 
  -7   7   3       93.83       76.83     12.06 o 
  -6   7   3      105.59      128.11     22.36 o 
  -5   7   3      488.70      452.50     32.18 o 
  -4   7   3       24.88       35.39      6.04 o 
  -3   7   3      861.01      668.27     19.51 o 
  -2   7   3        7.84       10.16      4.49 o 
  -1   7   3      735.87      658.18     18.27 o 
   0   7   3       78.07       72.27      5.69 o 
   1   7   3      755.15      695.80     16.71 o 
   2   7   3        8.91        7.45      4.03 o 
   3   7   3      881.73      723.38     25.30 o 
   4   7   3       26.18       39.74     10.49 o 
   5   7   3      497.69      469.63     25.19 o 
   6   7   3      100.35       97.19     14.61 o 
   7   7   3       93.75       69.52     14.94 o 
   8   7   3      380.56      406.18     30.54 o 
   9   7   3       24.12        6.56     13.42 o 
  10   7   3      202.41      222.60     26.33 o 
  11   7   3       23.27        9.15     16.29 o 
  12   7   3       24.23       47.69     20.90 o 
 -12   8   3       21.14       11.98     18.77 o 
 -11   8   3        5.62       -8.57     13.91 o 
 -10   8   3       25.13       31.11     14.78 o 
  -9   8   3       29.40       30.03     14.34 o 
  -8   8   3      170.40      218.54     18.93 o 
  -7   8   3       34.16       46.93     11.56 o 
  -6   8   3       24.20       40.39     11.19 o 
  -5   8   3       89.90       59.40     12.53 o 
  -4   8   3      545.46      494.01     20.07 o 
  -3   8   3      487.11      532.02     16.87 o 
  -2   8   3      266.78      205.21     10.72 o 
  -1   8   3     4787.91     4978.65    115.72 o 
   0   8   3      169.28      227.37     14.74 o 
   1   8   3     4727.68     4908.17    100.45 o 
   2   8   3      261.71      251.83     13.97 o 
   3   8   3      455.46      494.09     23.57 o 
   4   8   3      541.38      509.54     20.11 o 
   5   8   3       96.64      101.77     14.27 o 
   6   8   3       23.44       13.42     12.83 o 
   7   8   3       35.19       34.58     17.58 o 
   8   8   3      175.18      205.45     23.33 o 
   9   8   3       29.87       54.81     17.46 o 
  10   8   3       25.43       34.30     16.90 o 
  11   8   3        5.76       18.49     23.28 o 
  12   8   3       21.33       20.17     28.74 o 
 -11   9   3       21.56       10.87     17.10 o 
 -10   9   3       19.04        3.37     13.86 o 
  -9   9   3       36.62       18.86     19.48 o 
  -8   9   3        7.39        6.80     11.79 o 
  -7   9   3      303.80      326.60     29.40 o 
  -6   9   3      203.02      220.56     16.85 o 
  -5   9   3      692.59      685.33     60.65 o 
  -4   9   3      841.89      817.33     28.19 o 
  -3   9   3     1402.82     1416.41     34.94 o 
  -2   9   3       18.13       18.03      5.31 o 
  -1   9   3      274.55      254.32     20.08 o 
   0   9   3        1.25        5.15      4.85 o 
   1   9   3      268.45      258.69     11.76 o 
   2   9   3       16.82        7.49      4.92 o 
   3   9   3     1407.54     1402.14     39.97 o 
   4   9   3      843.60      855.45     28.23 o 
   5   9   3      700.39      712.16     53.44 o 
   6   9   3      204.69      186.96     20.32 o 
   7   9   3      309.66      360.03     46.08 o 
   8   9   3        7.54       17.44     13.53 o 
   9   9   3       36.85       88.91     18.98 o 
  10   9   3       18.59       15.35     15.62 o 
  11   9   3       21.70       10.07     16.84 o 
  12   9   3        0.63       -0.21     16.75 o 
 -11  10   3        9.16       36.58     27.55 o 
 -10  10   3       20.00       23.61     16.15 o 
  -9  10   3       11.98       -2.47     13.26 o 
  -8  10   3      166.66      186.18     20.48 o 
  -7  10   3      155.63      183.53     16.88 o 
  -6  10   3       42.53       52.21     13.22 o 
  -5  10   3      100.11       86.09     11.51 o 
  -4  10   3      347.32      332.30     18.03 o 
  -3  10   3      415.37      317.22     20.51 o 
  -2  10   3       11.49       27.33      6.84 o 
  -1  10   3      881.74      892.45     27.78 o 
   0  10   3        2.33       -1.46      4.89 o 
   1  10   3      885.47      865.33     24.63 o 
   2  10   3       12.37       21.64      6.86 o 
   3  10   3      411.34      313.49     16.55 o 
   4  10   3      341.87      344.69     25.04 o 
   5  10   3      100.91       86.51     15.10 o 
   6  10   3       39.79       44.17     13.79 o 
   7  10   3      158.01      135.11     19.81 o 
   8  10   3      162.30      119.31     19.74 o 
   9  10   3       11.32       17.66     15.10 o 
  10  10   3       19.67       41.04     20.66 o 
  11  10   3        8.97       24.83     18.30 o 
 -11  11   3        5.08      -14.73     21.85 o 
 -10  11   3        7.94       -2.85     22.33 o 
  -9  11   3       37.49       27.84     15.15 o 
  -8  11   3      107.52      102.93     15.49 o 
  -7  11   3       24.10        9.33     10.28 o 
  -6  11   3       22.96       24.57     10.29 o 
  -5  11   3      118.82       96.87     13.09 o 
  -4  11   3      483.78      430.14     41.93 o 
  -3  11   3       59.31       55.69      9.70 o 
  -2  11   3      339.55      334.76     17.50 o 
  -1  11   3     1779.69     1935.50     51.76 o 
   0  11   3       12.58       29.54      7.81 o 
   1  11   3     1746.15     1893.60     51.83 o 
   2  11   3      337.74      338.31     17.40 o 
   3  11   3       53.24       41.09      8.79 o 
   4  11   3      489.05      486.32     21.97 o 
   5  11   3      110.85      100.11     12.44 o 
   6  11   3       21.11       47.22     14.59 o 
   7  11   3       24.50       14.88     13.60 o 
   8  11   3      104.83      132.43     20.64 o 
   9  11   3       36.79       57.24     17.91 o 
  10  11   3        8.01       26.64     21.85 o 
  11  11   3        4.88       14.01     17.28 o 
 -10  12   3       11.32        0.48     22.80 o 
  -9  12   3        6.82       -0.95     15.89 o 
  -8  12   3        3.43        3.98     10.86 o 
  -7  12   3       36.62       53.76     12.49 o 
  -6  12   3      225.47      231.60     36.56 o 
  -5  12   3      109.60      119.96     16.96 o 
  -4  12   3      395.77      383.11     21.41 o 
  -3  12   3      559.62      513.30     22.72 o 
  -2  12   3      123.25      107.27     11.51 o 
  -1  12   3      627.91      600.07     23.45 o 
   0  12   3       47.77       31.81      8.30 o 
   1  12   3      635.04      609.67     23.65 o 
   2  12   3      126.40      127.13     12.16 o 
   3  12   3      557.92      532.37     56.29 o 
   4  12   3      403.88      405.29     36.37 o 
   5  12   3      113.37      136.00     13.94 o 
   6  12   3      228.57      222.74     23.85 o 
   7  12   3       38.84       11.66     14.60 o 
   8  12   3        3.55       12.70     16.39 o 
   9  12   3        6.40       42.79     17.12 o 
  10  12   3       11.24       35.75     18.77 o 
  11  12   3        0.27      -21.38     21.85 o 
 -10  13   3       58.73       60.33     29.45 o 
  -9  13   3       23.25       27.08     23.75 o 
  -8  13   3      108.96      101.83     20.46 o 
  -7  13   3       35.48       -4.24     15.12 o 
  -6  13   3      253.57      293.24     20.63 o 
  -5  13   3        2.31       -5.88      9.25 o 
  -4  13   3      120.93      101.80     12.91 o 
  -3  13   3       15.08        3.67      8.44 o 
  -2  13   3       44.10       65.19     10.30 o 
  -1  13   3      894.26      898.72     30.67 o 
   0  13   3       86.52      103.00     11.79 o 
   1  13   3      884.66      879.88     30.95 o 
   2  13   3       43.29       37.51      9.33 o 
   3  13   3       16.14        7.89     13.28 o 
   4  13   3      122.46      128.56     17.76 o 
   5  13   3        2.18       -6.92      8.51 o 
   6  13   3      256.35      254.91     25.17 o 
   7  13   3       36.37       15.20     15.12 o 
   8  13   3      111.23      111.95     34.91 o 
   9  13   3       22.94       14.61     16.37 o 
  10  13   3       58.75       40.66     19.63 o 
  -9  14   3        7.40      -10.93     21.85 o 
  -8  14   3       21.45       23.75     23.28 o 
  -7  14   3       16.08      -15.44     15.44 o 
  -6  14   3       11.33       13.57     10.67 o 
  -5  14   3       54.14       51.59     11.88 o 
  -4  14   3       37.73       62.61     16.03 o 
  -3  14   3      431.36      477.70     24.23 o 
  -2  14   3      115.74      132.32     24.02 o 
  -1  14   3      356.77      369.01     18.16 o 
   0  14   3       15.70       28.80      9.28 o 
   1  14   3      340.05      352.09     20.32 o 
   2  14   3      116.48      133.68     13.35 o 
   3  14   3      420.02      489.35     27.90 o 
   4  14   3       38.54       28.45     15.89 o 
   5  14   3       56.33       62.49     18.29 o 
   6  14   3       11.76       -0.57     13.11 o 
   7  14   3       15.41        7.18     14.81 o 
   8  14   3       20.46      -14.13     14.13 o 
   9  14   3        7.31        4.99     16.12 o 
  10  14   3        1.74       19.48     26.13 o 
  -9  15   3       13.59       -2.38     23.75 o 
  -8  15   3        9.75        9.50     22.80 o 
  -7  15   3       30.60       31.35     25.18 o 
  -6  15   3       17.86       32.58     15.78 o 
  -5  15   3      137.22      179.93     32.30 o 
  -4  15   3       17.54       41.80     11.36 o 
  -3  15   3       85.88       83.37     12.63 o 
  -2  15   3       12.91       21.57      9.62 o 
  -1  15   3        5.93        5.10      7.84 o 
   0  15   3       27.39       42.06     10.35 o 
   1  15   3        5.38        4.59      8.29 o 
   2  15   3       13.06       -0.89     12.31 o 
   3  15   3       86.02       75.80     16.46 o 
   4  15   3       18.56       33.21     15.10 o 
   5  15   3      136.57       99.50     19.65 o 
   6  15   3       17.80       22.26     15.06 o 
   7  15   3       31.63       10.47     15.93 o 
   8  15   3        9.51      -10.00     23.04 o 
   9  15   3       13.72        5.41     22.80 o 
  -8  16   3       36.93       25.65     25.18 o 
  -7  16   3        0.46       21.85     24.70 o 
  -6  16   3       76.08      107.83     30.40 o 
  -5  16   3       48.30       71.05     16.94 o 
  -4  16   3        2.72        6.96     13.19 o 
  -3  16   3      242.31      239.50     61.75 o 
  -2  16   3       14.17       22.70     13.58 o 
  -1  16   3      644.79      565.75     28.37 o 
   0  16   3        1.98       -2.34     10.96 o 
   1  16   3      650.50      591.94     41.56 o 
   2  16   3       13.81       21.28     14.04 o 
   3  16   3      249.85      255.72     26.02 o 
   4  16   3        3.00       13.16     14.92 o 
   5  16   3       49.94       61.91     18.44 o 
   6  16   3       77.42       84.79     19.61 o 
   7  16   3        0.56       20.75     16.62 o 
   8  16   3       37.62       38.37     22.02 o 
  -8  17   3        8.12       32.30     42.28 o 
  -7  17   3       15.52       39.90     26.60 o 
  -6  17   3      105.70      137.28     32.30 o 
  -5  17   3      140.77      138.23     32.78 o 
  -4  17   3       29.85       43.70     23.28 o 
  -3  17   3       40.79       21.81     14.94 o 
  -2  17   3       25.39       28.71     12.22 o 
  -1  17   3       30.88       16.76     11.46 o 
   0  17   3       50.35       38.07     12.42 o 
   1  17   3       30.36       17.97     14.10 o 
   2  17   3       26.01       13.71     14.68 o 
   3  17   3       43.77       47.47     17.76 o 
   4  17   3       28.86       47.14     16.96 o 
   5  17   3      141.32      135.81     35.86 o 
   6  17   3      104.67      139.75     26.60 o 
   7  17   3       14.86       22.33     25.65 o 
   8  17   3        8.18       41.80     50.35 o 
  -7  18   3       17.17       26.13     30.40 o 
  -6  18   3        8.79        1.90     22.33 o 
  -5  18   3        2.76       49.88     27.55 o 
  -4  18   3       22.82       37.53     26.13 o 
  -3  18   3        7.47       -1.43     20.43 o 
  -2  18   3       64.24       70.11     18.33 o 
  -1  18   3       35.38       18.83     12.60 o 
   0  18   3        9.40        3.04     11.23 o 
   1  18   3       34.44       14.28     12.13 o 
   2  18   3       63.44       61.31     28.50 o 
   3  18   3        6.74        8.55     14.73 o 
   4  18   3       22.25       45.09     22.29 o 
   5  18   3        3.33       19.48     25.65 o 
   6  18   3        8.27        0.48     23.75 o 
   7  18   3       16.89       35.15     30.40 o 
  -6  19   3       26.47       24.23     28.50 o 
  -5  19   3        3.32       15.68     24.70 o 
  -4  19   3        0.88      -19.95     19.95 o 
  -3  19   3       13.03        5.74     16.60 o 
  -2  19   3        5.72        6.41     15.12 o 
  -1  19   3       17.73       21.07     16.08 o 
   0  19   3        0.83      -17.05     23.28 o 
   1  19   3       18.96       -4.00     15.91 o 
   2  19   3        5.88        0.00     21.38 o 
   3  19   3       13.57       69.35     28.98 o 
   4  19   3        0.67       32.30     26.60 o 
   5  19   3        3.37      -11.88     22.80 o 
  -4  20   3        5.21      -19.48     19.48 o 
  -3  20   3       56.10       38.00     28.26 o 
  -2  20   3        3.90       29.69     17.65 o 
  -1  20   3       48.89       14.02     16.94 o 
   0  20   3        1.01       -4.80     19.95 o 
   1  20   3       49.36       53.89     19.34 o 
   2  20   3        3.70       50.97     18.87 o 
   3  20   3       56.98       61.75     30.40 o 
   4  20   3        5.08        3.33     25.18 o 
  -2  21   3        2.86      -10.05     26.84 o 
  -1  21   3       27.09       54.52     19.29 o 
   0  21   3        5.36       22.08     17.30 o 
   1  21   3       27.83        3.64     31.11 o 
   2  21   3        3.01      -14.77     17.57 o 
   3   0   4      526.33      561.64     15.07 o 
   4   0   4     4258.80     4775.45     91.95 o 
   5   0   4     1430.97     1157.80     40.81 o 
   6   0   4        0.43       22.95      8.90 o 
   7   0   4      193.00      242.86     34.91 o 
   8   0   4      229.51      182.94     19.47 o 
   9   0   4       29.01       16.39     13.10 o 
  10   0   4        3.19       20.90     14.44 o 
  11   0   4        2.96       -1.44     13.76 o 
  12   0   4       14.38       -9.89     14.34 o 
  13   0   4        1.01      -14.40     15.41 o 
 -13   1   4        1.18        2.06     17.12 o 
 -12   1   4       39.36       34.65     17.30 o 
 -11   1   4      126.08      124.76     21.13 o 
 -10   1   4       53.40       40.70     16.08 o 
  -9   1   4     1108.65     1156.64     49.38 o 
  -8   1   4       48.48       43.71     25.89 o 
  -7   1   4      888.91      876.30     38.12 o 
  -6   1   4      120.50      141.40     14.77 o 
  -5   1   4      369.52      480.88     18.40 o 
  -4   1   4     2781.48     2858.55     48.74 o 
  -3   1   4     1248.82     1491.54     29.23 o 
  -2   1   4     4440.24     2278.22     92.15 o 
   0   1   4     4033.82     1017.50     42.28 o 
   3   1   4     1254.13     1517.54     32.76 o 
   4   1   4     2713.31     2819.44     53.27 o 
   5   1   4      364.74      419.79     25.18 o 
   6   1   4      128.68      141.46     32.54 o 
   7   1   4      886.84      917.72     38.62 o 
   8   1   4       46.25       19.45     11.89 o 
   9   1   4     1107.65     1114.43     78.14 o 
  10   1   4       53.61       51.00     15.93 o 
  11   1   4      126.17      179.05     24.00 o 
  12   1   4       38.47       59.87     18.64 o 
  13   1   4        1.11       24.97     24.46 o 
 -13   2   4        5.99       18.49     17.63 o 
 -12   2   4        7.57       20.89     16.97 o 
 -11   2   4        2.69        0.92     14.10 o 
 -10   2   4       13.33       15.52     13.94 o 
  -9   2   4       65.90       37.06     14.27 o 
  -8   2   4      304.49      306.30     37.05 o 
  -7   2   4      522.29      449.97     27.08 o 
  -6   2   4      271.10      210.95     43.10 o 
  -5   2   4      478.60      501.19     16.46 o 
  -4   2   4      165.09      219.74      8.28 o 
  -3   2   4     5570.88     5826.62    158.97 o 
  -1   2   4      158.83      138.79      6.58 o 
   0   2   4      292.06       39.43     20.43 o 
   1   2   4      159.74      132.96     16.39 o 
   3   2   4     5517.78     5747.53    130.79 o 
   4   2   4      171.13      200.58     12.13 o 
   5   2   4      473.10      450.77     22.67 o 
   6   2   4      263.22      204.74     16.90 o 
   7   2   4      517.70      495.35     27.54 o 
   8   2   4      308.32      283.06     24.12 o 
   9   2   4       65.95       49.90     16.86 o 
  10   2   4       13.15       11.71     18.53 o 
  11   2   4        2.42       -6.75     38.48 o 
  12   2   4        7.56        0.95     15.79 o 
  13   2   4        5.96       -6.39     36.58 o 
 -13   3   4        4.37        7.94     39.43 o 
 -12   3   4       16.48       -3.86     15.59 o 
 -11   3   4        4.59        3.45     13.91 o 
 -10   3   4        2.65       -7.62     11.97 o 
  -9   3   4      183.32      164.75     23.75 o 
  -8   3   4      222.13      183.01     19.26 o 
  -7   3   4      615.91      637.57     31.22 o 
  -6   3   4      251.30      176.78     14.01 o 
  -5   3   4     1759.09     1711.20     62.05 o 
  -4   3   4      326.30      350.91     10.33 o 
  -3   3   4     1634.68     1798.91     49.42 o 
  -2   3   4    14141.45    14757.39    234.23 o 
  -1   3   4      675.30      898.98     17.33 o 
   1   3   4      670.61      904.95     28.31 o 
   2   3   4    14015.00    15120.47    406.77 o 
   3   3   4     1624.40     1742.75     36.23 o 
   4   3   4      322.59      339.87     12.34 o 
   5   3   4     1764.98     1668.75     56.26 o 
   6   3   4      252.49      219.28     22.80 o 
   7   3   4      605.45      621.50     49.64 o 
   8   3   4      221.89      171.34     55.34 o 
   9   3   4      176.49      206.70     23.15 o 
  10   3   4        2.65      -12.26     12.26 o 
  11   3   4        5.36        7.78     14.72 o 
  12   3   4       16.37       40.28     17.97 o 
  13   3   4        4.44        4.12     17.91 o 
 -13   4   4       14.12       32.30     25.65 o 
 -12   4   4        3.93        6.71     15.95 o 
 -11   4   4       62.36       66.00     19.07 o 
 -10   4   4       31.04       31.11     15.12 o 
  -9   4   4      209.43      225.83     23.33 o 
  -8   4   4      156.10      157.65     19.29 o 
  -7   4   4       82.46       82.63     11.69 o 
  -6   4   4      568.08      531.52     21.64 o 
  -5   4   4      896.03      892.23     24.38 o 
  -4   4   4     2998.93     3081.54     58.87 o 
  -3   4   4      794.74      865.22     18.85 o 
  -2   4   4     9504.31    10294.62    170.13 o 
  -1   4   4       73.13      107.31     11.52 o 
   1   4   4       76.57      128.09     28.26 o 
   2   4   4     9469.75    10207.88    231.56 o 
   3   4   4      800.44      863.38     19.27 o 
   4   4   4     2990.70     3165.84     65.59 o 
   5   4   4      872.64      883.54     35.44 o 
   6   4   4      561.26      521.23     29.93 o 
   7   4   4       80.63       88.95     18.29 o 
   8   4   4      158.14      154.49     19.31 o 
   9   4   4      209.99      202.06     22.66 o 
  10   4   4       30.43       42.30     16.75 o 
  11   4   4       62.12       92.95     20.48 o 
  12   4   4        4.05      -15.44     15.44 o 
  13   4   4       14.43       21.19     18.46 o 
 -12   5   4        0.79        8.76     20.90 o 
 -11   5   4        7.96       34.54     16.43 o 
 -10   5   4        7.21        3.81     13.32 o 
  -9   5   4       56.10       34.87     17.81 o 
  -8   5   4       66.83       56.38     16.15 o 
  -7   5   4       57.45       58.78     19.62 o 
  -6   5   4      448.86      404.09     19.68 o 
  -5   5   4      728.59      722.85     21.75 o 
  -4   5   4     1732.24     1642.39     56.22 o 
  -3   5   4     1517.31     1667.12     30.36 o 
  -2   5   4     4878.97     4942.27     80.73 o 
  -1   5   4     2514.80     2180.23     46.18 o 
   0   5   4    29746.69    32764.80    726.68 o 
   1   5   4     2510.32     2177.06     52.96 o 
   2   5   4     4812.26     4941.49     99.63 o 
   3   5   4     1511.72     1653.67     38.35 o 
   4   5   4     1737.19     1724.01     38.61 o 
   5   5   4      716.77      753.15     44.18 o 
   6   5   4      454.64      421.85     24.52 o 
   7   5   4       61.90       50.54     13.39 o 
   8   5   4       64.24       53.53     14.59 o 
   9   5   4       54.74       75.95     17.30 o 
  10   5   4        7.34        4.53     25.65 o 
  11   5   4        8.06        4.40     15.07 o 
  12   5   4        0.72        6.19     16.08 o 
 -12   6   4        5.33        5.86     16.63 o 
 -11   6   4        1.19       -8.77     13.45 o 
 -10   6   4       26.66       24.34     14.61 o 
  -9   6   4       24.99        6.18     12.43 o 
  -8   6   4      136.58      115.21     17.43 o 
  -7   6   4      585.13      548.93     24.71 o 
  -6   6   4       27.31       37.28     12.71 o 
  -5   6   4      304.99      289.90     16.29 o 
  -4   6   4     1803.00     2036.17     45.93 o 
  -3   6   4      157.81      229.98     10.26 o 
  -2   6   4      489.25      533.09     12.39 o 
  -1   6   4      131.49      132.61      6.98 o 
   0   6   4        4.64        2.63      4.73 o 
   1   6   4      125.85      136.47      8.00 o 
   2   6   4      443.61      490.55     24.75 o 
   3   6   4      153.48      218.40     16.37 o 
   4   6   4     1767.43     2073.99     46.07 o 
   5   6   4      298.35      310.96     21.50 o 
   6   6   4       27.88       40.53     11.70 o 
   7   6   4      587.58      565.69     31.40 o 
   8   6   4      139.57      148.68     37.29 o 
   9   6   4       25.87       40.27     14.94 o 
  10   6   4       26.82       28.98     15.78 o 
  11   6   4        1.22        4.92     14.27 o 
  12   6   4        5.34        8.76     16.70 o 
 -12   7   4        0.35       34.09     18.62 o 
 -11   7   4        4.95       10.33     14.77 o 
 -10   7   4        0.01       11.64     17.34 o 
  -9   7   4       39.05       35.15     20.66 o 
  -8   7   4      245.47      241.20     19.01 o 
  -7   7   4      152.14      138.27     14.55 o 
  -6   7   4      575.01      577.31     24.09 o 
  -5   7   4      301.17      322.77     35.66 o 
  -4   7   4      132.08      145.07      9.50 o 
  -3   7   4      376.55      444.22     17.69 o 
  -2   7   4       65.66       47.19      5.48 o 
  -1   7   4      532.63      528.36     15.54 o 
   0   7   4    14880.18    16926.78    329.55 o 
   1   7   4      531.92      502.06     16.10 o 
   2   7   4       63.28       42.94      5.44 o 
   3   7   4      373.04      447.05     18.03 o 
   4   7   4      118.83       77.28     12.08 o 
   5   7   4      306.77      292.63     22.80 o 
   6   7   4      584.33      589.07     30.73 o 
   7   7   4      149.74      119.35     17.43 o 
   8   7   4      239.70      256.91     56.53 o 
   9   7   4       36.84       24.70     14.44 o 
  10   7   4        0.01        0.45     13.72 o 
  11   7   4        4.82       28.91     23.28 o 
  12   7   4        0.42       -6.72     16.11 o 
 -12   8   4        1.76       14.25     25.18 o 
 -11   8   4        3.60        1.68     14.68 o 
 -10   8   4        0.08       25.08     18.53 o 
  -9   8   4       28.98       21.87     14.27 o 
  -8   8   4       66.57       69.50     12.76 o 
  -7   8   4      366.15      356.98     23.79 o 
  -6   8   4      225.75      203.66     19.40 o 
  -5   8   4      386.22      381.49     21.60 o 
  -4   8   4      279.14      252.29     12.98 o 
  -3   8   4      503.26      435.38     15.36 o 
  -2   8   4     2129.39     2065.42     45.45 o 
  -1   8   4      156.47      135.44     10.76 o 
   0   8   4     6827.72     7237.18    144.15 o 
   1   8   4      153.15      135.01      8.10 o 
   2   8   4     2121.18     2054.61     45.76 o 
   3   8   4      517.44      496.34     15.96 o 
   4   8   4      270.20      234.63     19.48 o 
   5   8   4      381.81      412.42     25.62 o 
   6   8   4      225.83      203.32     20.42 o 
   7   8   4      368.43      370.96     28.37 o 
   8   8   4       69.80       99.42     18.46 o 
   9   8   4       29.43       42.82     17.10 o 
  10   8   4        0.12       16.86     14.94 o 
  11   8   4        3.87        2.22     15.52 o 
  12   8   4        1.74        2.12     25.18 o 
 -11   9   4       26.54       36.58     27.55 o 
 -10   9   4       18.74       15.59     15.10 o 
  -9   9   4      149.49      153.00     21.09 o 
  -8   9   4      116.08       76.31     13.62 o 
  -7   9   4      786.65      785.83     31.10 o 
  -6   9   4      125.84       98.80     12.60 o 
  -5   9   4      809.57      815.43     39.46 o 
  -4   9   4      124.12      139.52     12.91 o 
  -3   9   4      645.38      622.48     19.26 o 
  -2   9   4        4.20        2.56      4.42 o 
  -1   9   4       53.61       45.61      6.90 o 
   0   9   4      891.74      830.26     22.56 o 
   1   9   4       52.61       53.27      6.79 o 
   2   9   4        5.34        5.97      4.81 o 
   3   9   4      644.79      641.75     38.51 o 
   4   9   4      131.66      162.33     17.46 o 
   5   9   4      811.47      848.83     45.36 o 
   6   9   4      124.13      121.62     18.30 o 
   7   9   4      784.02      769.81     39.80 o 
   8   9   4      115.58      104.31     18.67 o 
   9   9   4      149.47      121.88     21.85 o 
  10   9   4       18.36       29.48     16.66 o 
  11   9   4       26.79       -9.86     16.27 o 
  12   9   4        0.45      -15.19     17.12 o 
 -11  10   4        1.32        9.50     23.28 o 
 -10  10   4        0.69        3.94     14.06 o 
  -9  10   4        4.28        6.23     13.35 o 
  -8  10   4       45.33       32.04     14.28 o 
  -7  10   4       79.80       92.56     14.65 o 
  -6  10   4      298.69      341.23     32.17 o 
  -5  10   4      297.85      289.13     18.51 o 
  -4  10   4      128.24      129.31     12.05 o 
  -3  10   4       43.21       43.91      8.22 o 
  -2  10   4      206.87      208.94     11.52 o 
  -1  10   4      146.39      179.72     11.66 o 
   0  10   4      258.79      271.08     16.94 o 
   1  10   4      145.26      173.54     10.38 o 
   2  10   4      198.49      191.68     29.39 o 
   3  10   4       39.58       52.09      8.18 o 
   4  10   4      121.35      114.97     16.57 o 
   5  10   4      304.16      298.91     29.69 o 
   6  10   4      302.54      263.69     56.05 o 
   7  10   4       79.61       76.28     31.83 o 
   8  10   4       43.87       40.06     26.84 o 
   9  10   4        4.15      -13.24     13.24 o 
  10  10   4        0.70      -13.30     14.06 o 
  11  10   4        1.03      -12.31     15.20 o 
 -11  11   4        1.66       39.90     28.03 o 
 -10  11   4       11.51      -11.88     19.95 o 
  -9  11   4       74.50       73.49     17.72 o 
  -8  11   4       48.38       61.87     18.05 o 
  -7  11   4       24.55       40.39     12.09 o 
  -6  11   4      359.35      341.31     21.33 o 
  -5  11   4       82.55       97.83     12.20 o 
  -4  11   4      558.25      505.35     22.48 o 
  -3  11   4      154.54      155.29     13.01 o 
  -2  11   4      212.51      217.60     14.15 o 
  -1  11   4      229.82      218.90     16.51 o 
   0  11   4      327.06      320.26     17.00 o 
   1  11   4      232.57      250.17     22.13 o 
   2  11   4      217.23      203.19     32.22 o 
   3  11   4      156.68      176.31     13.69 o 
   4  11   4      570.18      507.12     22.09 o 
   5  11   4       82.28       74.00     15.62 o 
   6  11   4      366.73      315.11     27.45 o 
   7  11   4       24.67       40.59     19.00 o 
   8  11   4       46.54       46.06     16.45 o 
   9  11   4       75.12       96.08     20.27 o 
  10  11   4       11.32       15.35     18.29 o 
  11  11   4        1.58        9.42     16.75 o 
 -10  12   4       27.23       28.03     26.13 o 
  -9  12   4       37.12       26.13     22.80 o 
  -8  12   4        4.33       11.61     11.32 o 
  -7  12   4      249.84      265.85     20.34 o 
  -6  12   4       69.04       74.35     12.44 o 
  -5  12   4       20.79       30.37      9.85 o 
  -4  12   4      263.54      265.75     17.82 o 
  -3  12   4       54.48       38.04      9.14 o 
  -2  12   4     1777.91     1752.82     49.80 o 
  -1  12   4       62.69       96.52     16.25 o 
   0  12   4     5482.66     5648.16    135.12 o 
   1  12   4       60.62       71.95     10.25 o 
   2  12   4     1779.58     1832.20     50.39 o 
   3  12   4       51.54       60.17      9.56 o 
   4  12   4      276.25      255.33     16.87 o 
   5  12   4       21.90       20.02     16.15 o 
   6  12   4       69.79       50.26     17.58 o 
   7  12   4      248.96      227.87     31.11 o 
   8  12   4        4.04       -0.90     14.06 o 
   9  12   4       36.39       45.51     19.95 o 
  10  12   4       26.57       30.56     18.64 o 
  11  12   4        4.93       14.73     25.18 o 
 -10  13   4        2.15       27.08     24.70 o 
  -9  13   4       21.31       13.30     21.38 o 
  -8  13   4       60.61       25.77     16.03 o 
  -7  13   4       64.70       47.69     12.74 o 
  -6  13   4      219.67      210.66     29.05 o 
  -5  13   4        6.95       16.90      9.29 o 
  -4  13   4      382.10      373.23     21.38 o 
  -3  13   4       34.54       30.18      9.27 o 
  -2  13   4      160.82      153.27     13.27 o 
  -1  13   4       90.71       94.84      9.94 o 
   0  13   4       12.19        7.20      7.43 o 
   1  13   4       91.23       88.92     11.40 o 
   2  13   4      152.75      147.69     13.12 o 
   3  13   4       34.73       24.42      8.64 o 
   4  13   4      387.78      373.52     39.78 o 
   5  13   4        7.22       -0.27     12.37 o 
   6  13   4      222.83      231.02     39.19 o 
   7  13   4       63.90       24.35     15.95 o 
   8  13   4       61.65       69.29     17.97 o 
   9  13   4       20.73        9.95     16.66 o 
  10  13   4        2.16       -4.02     23.04 o 
  -9  14   4       25.86       27.08     24.70 o 
  -8  14   4       32.00       17.70     19.48 o 
  -7  14   4        0.00        5.94     14.00 o 
  -6  14   4       62.14       47.74     15.45 o 
  -5  14   4       93.78      123.40     14.71 o 
  -4  14   4        2.83       -2.73      8.58 o 
  -3  14   4       76.90       72.09     13.97 o 
  -2  14   4      235.41      218.94     16.14 o 
  -1  14   4        0.40       -3.90      6.72 o 
   0  14   4      656.36      637.97     25.80 o 
   1  14   4        0.52        3.04     11.46 o 
   2  14   4      237.17      282.03     33.56 o 
   3  14   4       75.27       56.11     15.26 o 
   4  14   4        3.10        0.00     18.53 o 
   5  14   4       97.17      124.18     39.19 o 
   6  14   4       62.59       65.62     18.76 o 
   7  14   4        0.03       24.86     15.78 o 
   8  14   4       31.60       19.94     32.78 o 
   9  14   4       26.06        7.17     28.50 o 
  10  14   4        6.27        1.91     19.96 o 
  -9  15   4        0.50        0.00     24.23 o 
  -8  15   4        7.46       33.25     24.70 o 
  -7  15   4       19.49       14.90     15.21 o 
  -6  15   4        8.40        0.48     13.77 o 
  -5  15   4       42.20       54.29     16.75 o 
  -4  15   4      155.85      137.65     19.81 o 
  -3  15   4       60.93       57.93     25.18 o 
  -2  15   4      659.63      574.77     33.76 o 
  -1  15   4        8.38       -0.90      9.45 o 
   0  15   4       83.22      101.11     18.10 o 
   1  15   4        8.50        6.74     12.04 o 
   2  15   4      655.06      590.41     35.07 o 
   3  15   4       61.38       66.74     16.11 o 
   4  15   4      153.58      185.60     36.81 o 
   5  15   4       41.30       35.10     23.04 o 
   6  15   4        8.34       20.73     15.10 o 
   7  15   4       21.28       -5.51     14.68 o 
   8  15   4        7.45       -4.68     26.60 o 
   9  15   4        0.81       -6.95     16.29 o 
  -8  16   4       23.34       35.63     25.65 o 
  -7  16   4       18.70        8.55     23.28 o 
  -6  16   4       71.51       48.66     18.59 o 
  -5  16   4       15.44        0.81     14.34 o 
  -4  16   4      136.95      161.03     21.33 o 
  -3  16   4       19.85       16.11     21.85 o 
  -2  16   4       38.93       28.96     17.35 o 
  -1  16   4        4.00       -9.90      9.90 o 
   0  16   4      100.32       68.43     22.85 o 
   1  16   4        3.55       11.99     13.42 o 
   2  16   4       37.64       41.32     15.62 o 
   3  16   4       20.65       23.56     14.77 o 
   4  16   4      140.83      143.97     22.10 o 
   5  16   4       16.78       48.73     16.70 o 
   6  16   4       71.40       50.31     23.99 o 
   7  16   4       18.18       24.15     17.12 o 
   8  16   4       22.98       22.37     18.25 o 
  -7  17   4        7.95       37.53     26.60 o 
  -6  17   4       32.05       26.13     24.23 o 
  -5  17   4       34.86       65.55     27.55 o 
  -4  17   4       26.91       33.25     22.09 o 
  -3  17   4       14.50       27.50     16.86 o 
  -2  17   4       55.45       42.50     17.97 o 
  -1  17   4        1.41        6.53     11.06 o 
   0  17   4       67.61       62.88     16.17 o 
   1  17   4        1.58       25.03     14.92 o 
   2  17   4       56.03       58.36     17.31 o 
   3  17   4       14.59        8.04     14.43 o 
   4  17   4       27.44       13.85     15.89 o 
   5  17   4       34.94       46.67     17.57 o 
   6  17   4       33.53       31.94     17.91 o 
   7  17   4        7.63       11.95     19.24 o 
  -7  18   4        0.76      -22.80     22.80 o 
  -6  18   4        2.24      -12.83     22.33 o 
  -5  18   4       25.85       40.85     26.60 o 
  -4  18   4       44.92       72.68     26.60 o 
  -3  18   4       63.53       75.30     20.08 o 
  -2  18   4      236.85      264.10     23.05 o 
  -1  18   4       10.77       22.31     12.51 o 
   0  18   4      169.27      195.92     20.11 o 
   1  18   4       10.66       -8.62     13.86 o 
   2  18   4      229.82      242.89     27.49 o 
   3  18   4       62.98       48.29     17.63 o 
   4  18   4       44.01       49.68     18.92 o 
   5  18   4       26.08       -0.86     18.05 o 
   6  18   4        2.05       24.70     27.08 o 
   7  18   4        0.78      -16.63     28.98 o 
  -6  19   4       12.34       -2.38     26.60 o 
  -5  19   4        9.50       -9.03     23.28 o 
  -4  19   4       18.13       28.50     26.13 o 
  -3  19   4        4.10       -4.78     15.28 o 
  -2  19   4       32.16       29.85     16.37 o 
  -1  19   4        1.24      -14.27     14.27 o 
   0  19   4        0.50       -2.07     14.81 o 
   1  19   4        1.17       -4.93     15.28 o 
   2  19   4       32.37       55.10     27.08 o 
   3  19   4        4.04       -1.90     23.75 o 
   4  19   4       17.65      -22.80     22.80 o 
   5  19   4        9.46      -22.33     22.33 o 
  -4  20   4       41.60       40.40     20.64 o 
  -3  20   4        3.82        6.81     16.50 o 
  -2  20   4       32.82       30.05     17.63 o 
  -1  20   4        0.79       -7.41     34.20 o 
   0  20   4        3.85      -18.26     34.44 o 
   1  20   4        0.87       16.40     23.04 o 
   2  20   4       32.64       -4.28     23.75 o 
   3  20   4        4.09       -6.18     24.23 o 
   4  20   4       41.67       11.40     28.98 o 
  -2  21   4       14.95       10.91     18.39 o 
  -1  21   4        0.29       -6.96     17.10 o 
   0  21   4       11.91       17.08     20.90 o 
   1  21   4        0.30      -14.93     15.93 o 
   2  21   4       15.38       -4.93     19.06 o 
   2   0   5      970.41      733.81     27.94 o 
   3   0   5     5411.67     5968.17    105.45 o 
   4   0   5      271.79      232.04      8.43 o 
   5   0   5     1807.56     1753.92     64.12 o 
   6   0   5      509.44      382.44     21.66 o 
   7   0   5     1418.94     1616.35     65.32 o 
   8   0   5        0.15        3.36     10.73 o 
   9   0   5        0.81        8.33     12.59 o 
  10   0   5      189.02      201.37     23.66 o 
  11   0   5        1.13       15.92     14.59 o 
  12   0   5       34.60       36.58     18.10 o 
  13   0   5        0.26        4.99     17.47 o 
 -13   1   5       39.62        5.59     22.56 o 
 -12   1   5       34.56       37.72     17.63 o 
 -11   1   5       33.19       26.46     15.74 o 
 -10   1   5        6.57       -0.63     13.05 o 
  -9   1   5       91.46      112.86     17.80 o 
  -8   1   5      139.49      138.01     17.63 o 
  -7   1   5      333.60      350.09     29.93 o 
  -6   1   5       53.70       78.13     10.35 o 
  -5   1   5      282.58      303.71     15.03 o 
  -4   1   5      148.34      177.78      7.51 o 
  -3   1   5     1285.68     1387.13     24.49 o 
  -2   1   5      159.32       86.20      4.85 o 
   2   1   5      166.06       91.40      8.17 o 
   3   1   5     1221.00     1306.06     24.33 o 
   4   1   5      152.24      182.72      8.43 o 
   5   1   5      292.80      345.85     19.31 o 
   6   1   5       55.64       88.27     22.33 o 
   7   1   5      336.38      386.40     25.50 o 
   8   1   5      138.90      134.11     28.50 o 
   9   1   5       89.72      102.45     26.84 o 
  10   1   5        6.12       20.81     14.43 o 
  11   1   5       34.02        5.05     15.68 o 
  12   1   5       34.94       57.35     18.96 o 
  13   1   5       39.68       24.70     18.14 o 
 -13   2   5        7.72        1.94     24.23 o 
 -12   2   5        1.78       -6.13     15.78 o 
 -11   2   5       18.65       25.48     20.43 o 
 -10   2   5      128.32      125.69     24.94 o 
  -9   2   5       50.20       55.96     15.12 o 
  -8   2   5     1024.86     1035.31     43.99 o 
  -7   2   5     1136.70     1134.69     44.16 o 
  -6   2   5     1045.98     1060.24     32.65 o 
  -5   2   5      893.67      914.52     66.37 o 
  -4   2   5     1352.83     1669.12     30.63 o 
  -3   2   5     1969.63     2125.98     35.99 o 
  -2   2   5      221.82      176.65      9.57 o 
   0   2   5       75.36      110.98      7.70 o 
   2   2   5      228.90      178.53      6.81 o 
   3   2   5     1934.05     2028.08     42.56 o 
   4   2   5     1356.64     1661.09     33.79 o 
   5   2   5      869.46      956.92     35.44 o 
   6   2   5     1022.67      979.31     39.64 o 
   7   2   5     1148.16     1114.31     44.84 o 
   8   2   5     1030.29     1039.37     44.67 o 
   9   2   5       50.91       79.04     16.84 o 
  10   2   5      130.13      129.98     21.15 o 
  11   2   5       18.34       28.98     16.79 o 
  12   2   5        1.57        9.56     16.42 o 
  13   2   5        7.89       11.91     17.97 o 
 -13   3   5        3.98       12.35     24.23 o 
 -12   3   5       54.01       80.27     20.98 o 
 -11   3   5        2.12      -12.71     12.71 o 
 -10   3   5       21.15       21.97     14.94 o 
  -9   3   5       71.55       78.42     16.37 o 
  -8   3   5       45.81       53.59     14.73 o 
  -7   3   5      104.42       93.41     14.60 o 
  -6   3   5      700.66      605.39     23.47 o 
  -5   3   5      820.29     1023.72     45.39 o 
  -4   3   5      207.97      269.91      9.93 o 
  -3   3   5     3760.16     4107.98     67.48 o 
  -2   3   5      105.81      111.62     10.08 o 
  -1   3   5     3281.62     3345.49     93.04 o 
   1   3   5     3276.90     3207.78    140.98 o 
   2   3   5       99.39       94.46      6.85 o 
   3   3   5     3745.14     4059.09     73.87 o 
   4   3   5      218.41      242.99     12.00 o 
   5   3   5      818.08     1086.19     39.13 o 
   6   3   5      696.92      657.18     35.15 o 
   7   3   5      106.10      143.44     16.78 o 
   8   3   5       45.25       63.72     15.07 o 
   9   3   5       71.13       70.43     16.62 o 
  10   3   5       20.59       24.10     14.81 o 
  11   3   5        1.96       -0.73     15.01 o 
  12   3   5       52.89       86.62     26.36 o 
  13   3   5        3.93       -3.66     27.55 o 
 -12   4   5        9.84      -17.58     21.14 o 
 -11   4   5        5.21        6.19     14.96 o 
 -10   4   5        2.24       19.05     13.79 o 
  -9   4   5       15.28       15.83     13.24 o 
  -8   4   5       28.60       44.84     12.93 o 
  -7   4   5      638.54      577.84     33.65 o 
  -6   4   5      636.27      678.18     45.76 o 
  -5   4   5     1347.35     1638.96     38.64 o 
  -4   4   5     1250.41     1289.85     33.65 o 
  -3   4   5     2671.95     2840.90     45.12 o 
  -2   4   5     2360.71     2329.39     39.40 o 
  -1   4   5     8131.94     8803.81    199.55 o 
   0   4   5       61.87        7.75      8.23 o 
   1   4   5     8189.33     8979.59    244.68 o 
   2   4   5     2378.88     2316.84     49.03 o 
   3   4   5     2706.92     2923.28     53.62 o 
   4   4   5     1256.77     1254.53     30.15 o 
   5   4   5     1339.34     1632.69     55.76 o 
   6   4   5      627.22      740.47     32.24 o 
   7   4   5      644.90      602.60     31.57 o 
   8   4   5       32.94       54.08     14.77 o 
   9   4   5       16.17        1.06     12.59 o 
  10   4   5        2.58       -5.87     13.76 o 
  11   4   5        5.04      -14.57     14.96 o 
  12   4   5        9.60      -14.77     14.77 o 
 -12   5   5        6.44        4.34     15.55 o 
 -11   5   5        7.71       12.20     19.00 o 
 -10   5   5       61.46       46.80     16.11 o 
  -9   5   5       69.14       51.65     14.92 o 
  -8   5   5      126.88      127.13     17.12 o 
  -7   5   5       14.31       17.72      9.77 o 
  -6   5   5      125.15       90.10     12.50 o 
  -5   5   5     1112.35     1295.45     37.64 o 
  -4   5   5      374.09      367.25     13.21 o 
  -3   5   5      140.12      133.71      8.39 o 
  -2   5   5      909.99     1157.09     20.80 o 
  -1   5   5      323.87      374.47      8.44 o 
   0   5   5      407.35      267.44      9.81 o 
   1   5   5      322.67      341.76     13.03 o 
   2   5   5      926.21     1139.32     27.29 o 
   3   5   5      151.51      117.44      9.46 o 
   4   5   5      381.07      357.56     14.33 o 
   5   5   5     1128.33     1410.78     48.54 o 
   6   5   5      123.10       81.98     20.19 o 
   7   5   5       13.97        7.62     10.91 o 
   8   5   5      124.36      145.17     27.79 o 
   9   5   5       67.76       75.66     16.75 o 
  10   5   5       61.69       87.70     18.80 o 
  11   5   5        7.33       -5.59     14.47 o 
  12   5   5        6.02       22.54     17.44 o 
 -12   6   5        2.34        2.63     15.78 o 
 -11   6   5        1.19        4.55     14.20 o 
 -10   6   5       19.18        7.13     13.58 o 
  -9   6   5       90.31      116.48     17.79 o 
  -8   6   5       44.39       57.01     12.30 o 
  -7   6   5      847.85      855.30     54.59 o 
  -6   6   5      642.37      652.98     25.05 o 
  -5   6   5      222.48      207.21     12.14 o 
  -4   6   5      275.92      303.96     17.62 o 
  -3   6   5      479.11      358.51     11.98 o 
  -2   6   5      372.43      318.51     10.38 o 
  -1   6   5      920.96     1027.97     28.14 o 
   0   6   5       12.22        7.60      4.31 o 
   1   6   5      921.82      975.31     24.48 o 
   2   6   5      364.97      305.77     12.54 o 
   3   6   5      504.17      420.72     22.36 o 
   4   6   5      267.08      273.88     11.96 o 
   5   6   5      222.82      206.86     18.76 o 
   6   6   5      646.17      651.73     45.13 o 
   7   6   5      866.36      918.53     40.64 o 
   8   6   5       43.74       57.26     15.62 o 
   9   6   5       88.90      105.32     21.85 o 
  10   6   5       19.48       15.99     26.13 o 
  11   6   5        1.22      -13.76     13.76 o 
  12   6   5        2.20       -4.24     16.90 o 
 -12   7   5        5.30        2.38     23.75 o 
 -11   7   5        7.15       44.37     34.20 o 
 -10   7   5        2.92      -12.37     12.37 o 
  -9   7   5       23.69       33.64     13.91 o 
  -8   7   5        3.83       20.22     10.22 o 
  -7   7   5       25.85       33.48     10.10 o 
  -6   7   5      126.96      135.24     13.05 o 
  -5   7   5       40.55       43.29      8.45 o 
  -4   7   5      857.70      824.67     23.12 o 
  -3   7   5     3752.09     3566.20     74.49 o 
  -2   7   5     1194.44     1223.08     34.35 o 
  -1   7   5     8234.71     9374.25    258.11 o 
   0   7   5      341.37      461.40     13.58 o 
   1   7   5     8149.30     9195.08    181.78 o 
   2   7   5     1194.37     1194.88     34.33 o 
   3   7   5     3720.78     3607.80     91.37 o 
   4   7   5      861.67      903.09     39.90 o 
   5   7   5       43.69       53.71     12.83 o 
   6   7   5      127.77      145.34     17.46 o 
   7   7   5       26.53       33.38     14.96 o 
   8   7   5        3.55       18.29     13.44 o 
   9   7   5       22.81       17.31     14.10 o 
  10   7   5        3.16       -8.40     13.53 o 
  11   7   5        6.90      -11.98     29.69 o 
  12   7   5        5.11       25.26     23.99 o 
 -12   8   5        9.77       -5.23     26.13 o 
 -11   8   5        4.62        2.03     15.68 o 
 -10   8   5       45.12       48.04     20.90 o 
  -9   8   5       61.66       40.11     16.39 o 
  -8   8   5       61.21       50.67     17.73 o 
  -7   8   5       17.91       39.96     10.52 o 
  -6   8   5      801.84      758.12     28.81 o 
  -5   8   5      293.16      249.25     41.12 o 
  -4   8   5      724.07      718.29     21.29 o 
  -3   8   5       66.29       64.67      7.40 o 
  -2   8   5      718.71      634.16     17.82 o 
  -1   8   5      179.85      171.53     36.04 o 
   0   8   5        8.76       -0.77      2.00 o 
   1   8   5      185.16      157.07     23.43 o 
   2   8   5      725.21      613.09     22.15 o 
   3   8   5       69.36       88.50      9.51 o 
   4   8   5      713.76      683.95     31.91 o 
   5   8   5      293.86      248.32     21.28 o 
   6   8   5      807.64      828.19     37.79 o 
   7   8   5       20.14       15.37     13.05 o 
   8   8   5       62.70       40.02     16.63 o 
   9   8   5       60.34       80.65     18.33 o 
  10   8   5       44.63       76.14     18.80 o 
  11   8   5        4.46       32.78     17.47 o 
  12   8   5        9.78       34.16     18.59 o 
 -11   9   5        0.11       -7.60     22.33 o 
 -10   9   5       12.31        5.46     20.19 o 
  -9   9   5       40.75       30.26     13.60 o 
  -8   9   5      107.85      108.76     14.47 o 
  -7   9   5       58.08       91.69     12.75 o 
  -6   9   5      186.74      194.94     18.88 o 
  -5   9   5      226.69      217.46     15.16 o 
  -4   9   5      117.14      129.13     11.46 o 
  -3   9   5     1081.47     1120.51     28.76 o 
  -2   9   5        7.86        9.18      4.60 o 
  -1   9   5     1202.17     1205.86     33.14 o 
   0   9   5       89.53       71.02      8.55 o 
   1   9   5     1191.69     1174.61     35.14 o 
   2   9   5        9.34        3.50      2.69 o 
   3   9   5     1086.73     1107.90     43.33 o 
   4   9   5      113.99      124.27     15.59 o 
   5   9   5      222.59      195.21     19.81 o 
   6   9   5      183.24      207.14     21.33 o 
   7   9   5       55.74       25.65     14.11 o 
   8   9   5      108.31       99.72     19.11 o 
   9   9   5       41.59       32.06     16.12 o 
  10   9   5       12.42       21.94     25.41 o 
  11   9   5        0.14        5.11     16.27 o 
 -11  10   5        2.87        0.00     21.38 o 
 -10  10   5       35.14       27.08     23.28 o 
  -9  10   5       41.11       27.61     12.05 o 
  -8  10   5      176.89      161.36     16.91 o 
  -7  10   5      155.22      139.62     15.09 o 
  -6  10   5      935.97     1010.09     63.08 o 
  -5  10   5      226.25      212.50     15.33 o 
  -4  10   5       13.62        0.43      7.00 o 
  -3  10   5      184.29      170.67     11.20 o 
  -2  10   5      156.18      181.36     10.53 o 
  -1  10   5     1344.57     1199.92     34.34 o 
   0  10   5        7.32       11.43      4.86 o 
   1  10   5     1329.90     1210.55     36.48 o 
   2  10   5      153.97      142.97     13.14 o 
   3  10   5      181.22      144.59     16.56 o 
   4  10   5       16.10        1.37     13.30 o 
   5  10   5      230.51      169.62     19.65 o 
   6  10   5      951.54      987.35     55.82 o 
   7  10   5      159.78      130.13     20.15 o 
   8  10   5      177.55      204.26     28.50 o 
   9  10   5       40.32       25.29     16.08 o 
  10  10   5       34.41       25.69     16.90 o 
  11  10   5        2.86       -0.64     16.50 o 
 -11  11   5        6.21       19.48     26.60 o 
 -10  11   5        8.83       16.63     22.80 o 
  -9  11   5       16.90       -3.66     14.25 o 
  -8  11   5       31.99       29.88     11.71 o 
  -7  11   5       62.23       59.71     13.58 o 
  -6  11   5       86.45      114.97     13.91 o 
  -5  11   5      127.51      130.18     13.47 o 
  -4  11   5       24.35       43.26     15.23 o 
  -3  11   5     1624.33     1599.08     45.40 o 
  -2  11   5       72.77       64.26     12.46 o 
  -1  11   5     1956.85     2081.61     47.07 o 
   0  11   5       96.04       94.27      8.48 o 
   1  11   5     1953.48     1963.20     91.16 o 
   2  11   5       70.96       92.90      9.56 o 
   3  11   5     1633.90     1599.76     46.66 o 
   4  11   5       25.84       18.69     12.23 o 
   5  11   5      130.78      130.25     18.98 o 
   6  11   5       86.79      121.94     18.77 o 
   7  11   5       61.63       57.86     16.50 o 
   8  11   5       32.90       33.67     15.62 o 
   9  11   5       16.58        2.91     15.07 o 
  10  11   5        9.28      -15.26     15.26 o 
  11  11   5        6.18       -4.38     16.03 o 
 -10  12   5        3.48       16.15     23.75 o 
  -9  12   5       19.98        2.36     39.43 o 
  -8  12   5       19.11       12.11     14.44 o 
  -7  12   5       60.01       91.65     13.95 o 
  -6  12   5       92.84      110.43     13.56 o 
  -5  12   5      228.57      229.79     17.29 o 
  -4  12   5       71.83       84.50     11.38 o 
  -3  12   5      676.71      712.91     25.84 o 
  -2  12   5       93.26       61.92      9.36 o 
  -1  12   5      823.44      818.59     28.31 o 
   0  12   5      152.18      168.78     12.57 o 
   1  12   5      812.30      833.18     28.02 o 
   2  12   5       91.27       85.95     12.10 o 
   3  12   5      655.73      625.55     25.88 o 
   4  12   5       71.97       71.22     16.63 o 
   5  12   5      233.21      226.13     23.40 o 
   6  12   5       93.01       79.50     18.12 o 
   7  12   5       59.22       75.87     18.25 o 
   8  12   5       18.75       27.44     23.99 o 
   9  12   5       19.86       43.54     19.95 o 
  10  12   5        3.50       -9.93     15.93 o 
 -10  13   5       37.24       31.83     25.65 o 
  -9  13   5        0.42        7.46     16.08 o 
  -8  13   5       55.94       87.92     19.78 o 
  -7  13   5        4.42       12.93     15.91 o 
  -6  13   5       74.64       69.09     13.37 o 
  -5  13   5        8.37        9.43     11.07 o 
  -4  13   5       69.43       81.17     11.35 o 
  -3  13   5        2.40       -7.06      7.06 o 
  -2  13   5       55.14       59.56      9.68 o 
  -1  13   5      821.30      787.29     43.88 o 
   0  13   5      193.68      206.06     14.63 o 
   1  13   5      796.11      785.13     27.78 o 
   2  13   5       53.12       37.89     12.63 o 
   3  13   5        3.91       -0.48      6.88 o 
   4  13   5       68.28       87.53     25.89 o 
   5  13   5        8.25       13.30     12.90 o 
   6  13   5       74.49       62.58     16.70 o 
   7  13   5        4.27        2.14     14.78 o 
   8  13   5       54.84       44.41     17.80 o 
   9  13   5        0.42      -12.75     15.21 o 
  10  13   5       36.89       45.45     23.99 o 
  -9  14   5       11.49       31.83     24.23 o 
  -8  14   5       42.29       28.98     16.78 o 
  -7  14   5       22.64       22.61     15.28 o 
  -6  14   5       15.74       23.88     13.32 o 
  -5  14   5      292.46      279.50     26.02 o 
  -4  14   5       21.24       22.80     13.19 o 
  -3  14   5      375.57      410.39     21.88 o 
  -2  14   5       31.89       43.91     14.49 o 
  -1  14   5       73.82       81.05     12.84 o 
   0  14   5        4.93        3.31      7.16 o 
   1  14   5       70.62       81.38     14.14 o 
   2  14   5       30.48       44.22     15.07 o 
   3  14   5      373.83      478.28     81.70 o 
   4  14   5       23.09       19.42     14.26 o 
   5  14   5      293.16      291.09     55.10 o 
   6  14   5       17.30       17.99     27.08 o 
   7  14   5       21.88       25.51     15.74 o 
   8  14   5       41.52       73.16     27.08 o 
   9  14   5       11.41        8.83     16.62 o 
  10  14   5        8.46       11.88     24.23 o 
  -9  15   5        7.98        3.80     23.75 o 
  -8  15   5        2.03        7.13     22.33 o 
  -7  15   5       46.91       23.81     22.80 o 
  -6  15   5        0.96       -9.57     12.93 o 
  -5  15   5       40.03       29.52     14.94 o 
  -4  15   5      110.07      128.66     20.08 o 
  -3  15   5      228.43      170.66     20.79 o 
  -2  15   5       10.38       20.40     10.82 o 
  -1  15   5      455.68      419.59     25.31 o 
   0  15   5       10.76        3.64     12.59 o 
   1  15   5      457.83      502.39     39.43 o 
   2  15   5        9.53       14.01     13.77 o 
   3  15   5      229.63      198.76     23.51 o 
   4  15   5      107.51      103.51     19.81 o 
   5  15   5       40.67       13.89     14.94 o 
   6  15   5        1.20        5.09     14.73 o 
   7  15   5       47.45       49.90     18.44 o 
   8  15   5        1.91       -5.78     28.50 o 
   9  15   5        7.76        3.63     17.76 o 
  -8  16   5       41.85       57.95     30.40 o 
  -7  16   5        7.14       12.83     23.75 o 
  -6  16   5       77.73       80.40     19.31 o 
  -5  16   5       15.40       28.93     15.26 o 
  -4  16   5       97.06       99.44     18.96 o 
  -3  16   5       82.97       83.79     31.59 o 
  -2  16   5       11.09       17.62     11.06 o 
  -1  16   5       72.70       64.32     12.81 o 
   0  16   5       22.26       -3.80     12.71 o 
   1  16   5       70.08       82.37     19.48 o 
   2  16   5       11.08        9.91     13.91 o 
   3  16   5       82.47      114.48     20.75 o 
   4  16   5       96.79      111.16     25.18 o 
   5  16   5       14.92       -1.89     14.73 o 
   6  16   5       75.82       72.87     20.83 o 
   7  16   5        6.60       -4.05     21.61 o 
   8  16   5       40.12       68.15     21.15 o 
  -7  17   5       15.23        8.08     23.75 o 
  -6  17   5        1.69        0.00     21.85 o 
  -5  17   5       50.21       56.97     18.29 o 
  -4  17   5        2.13       12.72     14.61 o 
  -3  17   5       71.66       96.57     18.46 o 
  -2  17   5        1.96      -10.47     10.47 o 
  -1  17   5      255.13      216.90     20.11 o 
   0  17   5       31.30       21.90     12.22 o 
   1  17   5      246.64      238.56     25.62 o 
   2  17   5        1.70        4.38     15.41 o 
   3  17   5       73.44       86.82     19.95 o 
   4  17   5        1.87       21.01     15.93 o 
   5  17   5       52.38       63.40     19.74 o 
   6  17   5        1.71       -9.50     15.12 o 
   7  17   5       15.49       19.24     18.14 o 
  -7  18   5       16.81       -0.95     28.50 o 
  -6  18   5        9.45        3.33     23.75 o 
  -5  18   5       68.06       95.96     30.88 o 
  -4  18   5        9.21       -9.98     19.48 o 
  -3  18   5       97.19      109.01     20.43 o 
  -2  18   5        7.53       22.65     12.88 o 
  -1  18   5       31.10       21.72     12.86 o 
   0  18   5        0.62       -2.08     12.81 o 
   1  18   5       32.06       50.20     17.76 o 
   2  18   5        7.32       27.91     16.62 o 
   3  18   5       98.63      101.47     21.17 o 
   4  18   5        9.28        8.68     16.62 o 
   5  18   5       69.72      103.68     23.51 o 
   6  18   5        9.67       24.67     26.60 o 
  -6  19   5        0.65      -26.60     26.60 o 
  -5  19   5        9.74        1.90     24.70 o 
  -4  19   5       13.70       -4.18     20.43 o 
  -3  19   5      118.34      157.58     25.13 o 
  -2  19   5        9.25        7.63     15.89 o 
  -1  19   5      290.87      339.73     32.73 o 
   0  19   5       11.72        6.32     13.87 o 
   1  19   5      289.72      348.55     27.31 o 
   2  19   5        9.29       37.07     18.30 o 
   3  19   5      115.28      147.26     36.58 o 
   4  19   5       13.86       38.95     28.98 o 
   5  19   5        9.20       11.40     27.55 o 
  -4  20   5       20.30       22.64     19.95 o 
  -3  20   5        4.76       26.57     36.34 o 
  -2  20   5        3.99       28.58     28.74 o 
  -1  20   5       21.53       47.50     18.47 o 
   0  20   5        0.31       -6.13     15.68 o 
   1  20   5       22.04       -7.36     16.79 o 
   2  20   5        4.17        0.95     23.28 o 
   3  20   5        5.68        9.03     26.13 o 
   4  20   5       20.75       74.10     32.78 o 
  -2  21   5        0.68      -11.86     22.09 o 
  -1  21   5       23.46       20.88     17.63 o 
   0  21   5        2.16       -8.28     23.28 o 
   1  21   5       24.26      -11.15     17.04 o 
   2  21   5        0.61       -7.60     21.27 o 
   0   0   6     8802.11     7113.03    273.61 o 
   1   0   6     4958.96     4729.89    129.99 o 
   2   0   6     1291.82      981.40     21.35 o 
   3   0   6        8.97       19.83      3.27 o 
   4   0   6     1599.44     1542.32     28.58 o 
   5   0   6        1.91       -4.80      5.20 o 
   6   0   6      579.05      477.26     24.35 o 
   7   0   6       84.88       95.43     20.19 o 
   8   0   6      172.21      143.92     17.63 o 
   9   0   6       18.55       15.42     18.53 o 
  10   0   6        0.15      -12.31     12.31 o 
  11   0   6       25.26       27.79     15.45 o 
  12   0   6       18.43       36.77     17.30 o 
  13   0   6        0.31      -16.29     16.29 o 
 -13   1   6       21.87       17.10     24.23 o 
 -12   1   6        0.71        7.60     15.79 o 
 -11   1   6       89.26      134.02     22.11 o 
 -10   1   6        8.56      -21.38     21.38 o 
  -9   1   6      123.70      169.28     33.73 o 
  -8   1   6       73.08       87.68     22.80 o 
  -7   1   6      484.26      467.39     26.37 o 
  -6   1   6      172.47      185.29     13.20 o 
  -5   1   6      412.23      477.64     18.65 o 
  -4   1   6     1581.99     1608.08     29.53 o 
  -3   1   6      801.65      641.43     13.25 o 
  -2   1   6     2993.62     3181.19     62.99 o 
   1   1   6      724.04      340.12     16.63 o 
   2   1   6     2948.80     3121.54     73.23 o 
   3   1   6      775.13      601.66     13.21 o 
   4   1   6     1578.30     1606.86     31.48 o 
   5   1   6      418.02      472.30     19.68 o 
   6   1   6      172.09      142.31     18.05 o 
   7   1   6      488.58      497.68     27.20 o 
   8   1   6       69.54       97.76     15.93 o 
   9   1   6      121.36      130.86     21.14 o 
  10   1   6        9.13       -8.65     13.24 o 
  11   1   6       86.68       67.05     18.96 o 
  12   1   6        0.74      -10.46     15.21 o 
  13   1   6       21.24        4.44     18.25 o 
 -13   2   6        5.19       -8.55     21.85 o 
 -12   2   6        5.15       27.21     17.28 o 
 -11   2   6        5.40       -3.94     13.58 o 
 -10   2   6       30.99       25.50     18.05 o 
  -9   2   6        5.18        1.49     12.23 o 
  -8   2   6       37.15       27.60     12.26 o 
  -7   2   6      271.86      269.73     22.41 o 
  -6   2   6      447.79      416.57     20.72 o 
  -5   2   6     2234.56     2363.32     59.92 o 
  -4   2   6     2859.96     2891.24     50.51 o 
  -3   2   6     2138.99     2740.11     46.04 o 
  -2   2   6      559.67      954.87     20.96 o 
  -1   2   6      306.37      382.65     12.05 o 
   0   2   6       25.59       14.40      5.85 o 
   1   2   6      311.83      369.82     20.36 o 
   2   2   6      571.02      933.82     21.54 o 
   3   2   6     2131.95     2723.86     69.30 o 
   4   2   6     2870.33     3026.22     61.79 o 
   5   2   6     2217.44     2304.95     97.62 o 
   6   2   6      452.45      449.06     24.51 o 
   7   2   6      266.29      288.50     29.21 o 
   8   2   6       36.50       33.13     15.91 o 
   9   2   6        5.98       -4.29     12.37 o 
  10   2   6       31.09       26.35     14.92 o 
  11   2   6        4.95        3.36     14.47 o 
  12   2   6        5.21        4.75     16.12 o 
  13   2   6        5.25        6.55     20.43 o 
 -13   3   6        1.37      -28.03     31.35 o 
 -12   3   6       16.52       21.45     17.18 o 
 -11   3   6       15.41       -3.00     14.61 o 
 -10   3   6       55.80       49.62     15.59 o 
  -9   3   6      178.18      170.73     20.12 o 
  -8   3   6      208.77      206.06     29.45 o 
  -7   3   6      502.83      519.64     22.75 o 
  -6   3   6      253.10      312.20     34.06 o 
  -5   3   6      972.86     1133.06     41.96 o 
  -4   3   6     4074.41     4219.83     87.44 o 
  -3   3   6      457.27      524.05     12.07 o 
  -2   3   6     4738.95     5045.25     97.83 o 
  -1   3   6      862.45      973.47     26.33 o 
   0   3   6    13241.98    13693.12    375.19 o 
   1   3   6      882.60     1000.59     34.28 o 
   2   3   6     4744.40     4878.03     88.07 o 
   3   3   6      445.14      522.56     12.97 o 
   4   3   6     4106.47     4348.32     87.44 o 
   5   3   6      948.77     1096.64     40.81 o 
   6   3   6      251.83      342.20     29.69 o 
   7   3   6      494.37      438.22     27.21 o 
   8   3   6      202.43      180.77     19.98 o 
   9   3   6      177.78      141.31     48.93 o 
  10   3   6       54.97       68.84     17.63 o 
  11   3   6       15.92      -10.45     14.11 o 
  12   3   6       16.42       15.79     16.27 o 
  13   3   6        1.39        7.60     26.60 o 
 -12   4   6       18.62        9.34     16.37 o 
 -11   4   6        6.34       -2.17     13.91 o 
 -10   4   6       18.33       12.47     13.86 o 
  -9   4   6        8.31      -16.15     16.15 o 
  -8   4   6      167.12      133.42     19.48 o 
  -7   4   6      249.77      279.95     18.00 o 
  -6   4   6     1123.13     1086.94     34.30 o 
  -5   4   6      661.17      542.30     22.35 o 
  -4   4   6     3518.06     3463.14     65.12 o 
  -3   4   6      190.06      180.67      6.38 o 
  -2   4   6     6309.27     6214.21    100.75 o 
  -1   4   6     1499.27     1410.68     35.83 o 
   0   4   6      916.87      807.42     40.61 o 
   1   4   6     1492.87     1355.73     34.66 o 
   2   4   6     6369.70     6353.59    124.39 o 
   3   4   6      188.97      168.73      9.12 o 
   4   4   6     3557.74     3569.03     72.98 o 
   5   4   6      655.68      510.97     25.68 o 
   6   4   6     1138.61     1106.81     42.99 o 
   7   4   6      245.28      283.99     24.70 o 
   8   4   6      162.66      145.49     21.14 o 
   9   4   6        7.32        5.73     12.90 o 
  10   4   6       18.09        1.18     14.73 o 
  11   4   6        5.86       -5.57     18.05 o 
  12   4   6       18.12       35.11     18.25 o 
 -12   5   6        3.80        7.36     16.12 o 
 -11   5   6       23.84       66.56     38.71 o 
 -10   5   6       13.87       14.23     13.60 o 
  -9   5   6      266.68      211.89     22.32 o 
  -8   5   6      314.98      295.84     35.36 o 
  -7   5   6      100.25       84.64     16.70 o 
  -6   5   6      553.42      587.93     23.63 o 
  -5   5   6     1712.14     1893.49     43.77 o 
  -4   5   6      812.86      880.16     28.16 o 
  -3   5   6      461.64      429.44     11.97 o 
  -2   5   6     6236.22     7254.84    116.40 o 
  -1   5   6      876.44      776.62     19.55 o 
   0   5   6     7267.19     6748.05    133.40 o 
   1   5   6      888.98      782.30     19.80 o 
   2   5   6     6197.58     7198.48    143.57 o 
   3   5   6      479.33      452.25     18.37 o 
   4   5   6      795.41      875.37     22.83 o 
   5   5   6     1741.22     1895.03     69.59 o 
   6   5   6      551.36      615.92     30.73 o 
   7   5   6      104.61       87.12     15.10 o 
   8   5   6      311.74      303.07     27.31 o 
   9   5   6      265.63      260.56     41.33 o 
  10   5   6       13.10       42.28     31.59 o 
  11   5   6       23.25       23.09     16.56 o 
  12   5   6        3.75        4.19     16.90 o 
 -12   6   6        0.05       44.65     27.55 o 
 -11   6   6       24.38        9.29     16.15 o 
 -10   6   6       22.09       31.14     14.61 o 
  -9   6   6      127.37      131.29     18.44 o 
  -8   6   6        1.64       16.28     10.05 o 
  -7   6   6      344.18      396.98     21.54 o 
  -6   6   6       26.57       45.83      8.90 o 
  -5   6   6      495.35      516.26     17.76 o 
  -4   6   6      103.91       81.35      7.22 o 
  -3   6   6     1030.89     1163.70     24.47 o 
  -2   6   6     4113.25     4775.04     95.56 o 
  -1   6   6      922.06      907.06     22.98 o 
   0   6   6    13890.26    15241.55    296.70 o 
   1   6   6      926.74      934.54     23.30 o 
   2   6   6     4127.63     4772.76    112.24 o 
   3   6   6     1033.37     1162.70     33.33 o 
   4   6   6      113.62       99.64     18.67 o 
   5   6   6      493.23      521.08     27.03 o 
   6   6   6       28.02       22.52     10.73 o 
   7   6   6      357.44      401.66     58.90 o 
   8   6   6        1.56        3.87     20.66 o 
   9   6   6      131.34      113.24     19.27 o 
  10   6   6       21.99       33.50     16.29 o 
  11   6   6       23.36        4.23     15.35 o 
  12   6   6        0.06       -6.56     16.62 o 
 -12   7   6       27.83       47.50     28.03 o 
 -11   7   6       34.80       37.90     17.18 o 
 -10   7   6       41.91       47.20     16.60 o 
  -9   7   6        6.51        9.48     12.57 o 
  -8   7   6      173.32      184.16     26.28 o 
  -7   7   6      168.41      170.14     16.81 o 
  -6   7   6      191.05      214.90     15.13 o 
  -5   7   6      253.46      242.25     14.76 o 
  -4   7   6      602.70      629.12     18.97 o 
  -3   7   6      807.22      812.24     18.79 o 
  -2   7   6     3804.70     3911.43     80.52 o 
  -1   7   6      572.70      692.67     16.11 o 
   0   7   6     1511.05     1495.04     39.92 o 
   1   7   6      565.51      663.48     22.16 o 
   2   7   6     3780.20     4035.32     95.23 o 
   3   7   6      799.44      819.73     42.06 o 
   4   7   6      589.58      626.79     24.79 o 
   5   7   6      264.03      223.83     19.45 o 
   6   7   6      197.79      232.15     37.05 o 
   7   7   6      168.61      185.73     21.85 o 
   8   7   6      170.04      216.99     34.91 o 
   9   7   6        6.07       21.70     15.10 o 
  10   7   6       41.85       45.59     17.61 o 
  11   7   6       34.51       42.44     18.62 o 
  12   7   6       27.81       24.14     18.64 o 
 -11   8   6       17.96       39.43     25.18 o 
 -10   8   6        7.91       12.43     14.54 o 
  -9   8   6       37.69       38.92     13.99 o 
  -8   8   6       10.54       -0.10     10.77 o 
  -7   8   6      155.19      118.24     14.14 o 
  -6   8   6      135.46      127.68     13.01 o 
  -5   8   6      867.45      916.03     34.53 o 
  -4   8   6     1039.71     1168.64     38.76 o 
  -3   8   6      198.83      200.22      9.24 o 
  -2   8   6      304.71      247.50     12.73 o 
  -1   8   6       45.22       44.59      5.26 o 
   0   8   6     3156.99     3164.74     77.75 o 
   1   8   6       43.12       50.61      7.47 o 
   2   8   6      320.01      283.24     19.06 o 
   3   8   6      200.51      194.69     13.43 o 
   4   8   6     1067.67     1181.21     45.01 o 
   5   8   6      860.34      885.45     38.96 o 
   6   8   6      139.51      113.84     16.79 o 
   7   8   6      156.27      167.57     26.60 o 
   8   8   6        9.73        0.73     17.58 o 
   9   8   6       36.78       46.46     16.29 o 
  10   8   6        7.93        7.47     15.78 o 
  11   8   6       18.03      -14.34     14.34 o 
  12   8   6       10.14       26.93     18.44 o 
 -11   9   6       25.47       27.08     24.23 o 
 -10   9   6       23.65       34.68     22.80 o 
  -9   9   6        9.67        8.34     11.25 o 
  -8   9   6       74.09       87.89     13.69 o 
  -7   9   6      323.49      381.28     22.67 o 
  -6   9   6       92.79       85.43     11.78 o 
  -5   9   6      224.20      239.80     16.10 o 
  -4   9   6      219.00      287.52     14.22 o 
  -3   9   6       89.17       76.41      7.42 o 
  -2   9   6      381.31      394.60     13.64 o 
  -1   9   6       30.49       16.10      6.09 o 
   0   9   6     2516.32     2728.37     57.95 o 
   1   9   6       27.29        5.04     12.70 o 
   2   9   6      354.22      347.59     20.68 o 
   3   9   6       92.01       94.63     11.14 o 
   4   9   6      209.23      235.08     21.49 o 
   5   9   6      232.06      257.70     22.67 o 
   6   9   6       93.43       86.84     16.12 o 
   7   9   6      333.15      372.55     32.54 o 
   8   9   6       75.02      102.38     46.08 o 
   9   9   6        9.06      -11.16     13.12 o 
  10   9   6       22.43       59.65     18.80 o 
  11   9   6       24.85       12.44     17.09 o 
 -11  10   6        1.82       23.28     24.70 o 
 -10  10   6        6.05       32.30     24.70 o 
  -9  10   6       50.38       48.15     16.97 o 
  -8  10   6       62.13       49.19     16.28 o 
  -7  10   6       99.59      107.16     14.01 o 
  -6  10   6      151.27      135.85     14.11 o 
  -5  10   6      111.46      126.27     18.45 o 
  -4  10   6      298.11      274.89     16.60 o 
  -3  10   6       73.52       86.71      9.46 o 
  -2  10   6      135.50      135.15     11.24 o 
  -1  10   6      163.16      168.52     12.82 o 
   0  10   6      319.92      355.14     14.47 o 
   1  10   6      164.27      180.50      8.71 o 
   2  10   6      129.10      117.16     11.94 o 
   3  10   6       74.24       80.75     13.94 o 
   4  10   6      306.68      297.38     23.84 o 
   5  10   6      112.30      140.30     18.64 o 
   6  10   6      158.67      110.41     18.25 o 
   7  10   6      101.61      127.19     33.49 o 
   8  10   6       60.83       93.04     19.15 o 
   9  10   6       50.93       49.44     17.61 o 
  10  10   6        6.04        3.31     19.71 o 
  11  10   6        2.07       16.72     16.96 o 
 -11  11   6        6.95      -18.53     24.70 o 
 -10  11   6        1.12      -11.88     20.90 o 
  -9  11   6        0.20        5.52     15.15 o 
  -8  11   6      103.03      127.87     37.05 o 
  -7  11   6       80.59       98.58     13.64 o 
  -6  11   6        3.56       -8.10      8.10 o 
  -5  11   6      284.17      260.76     17.28 o 
  -4  11   6       15.29       12.79      7.72 o 
  -3  11   6      260.81      274.91     20.30 o 
  -2  11   6      957.20      860.93     24.44 o 
  -1  11   6      123.94      109.54     11.63 o 
   0  11   6      611.07      544.09     17.30 o 
   1  11   6      124.75      121.35     10.69 o 
   2  11   6      982.64      962.60     40.14 o 
   3  11   6      263.43      288.71     34.44 o 
   4  11   6       17.03        5.80     11.58 o 
   5  11   6      283.90      244.14     23.85 o 
   6  11   6        4.33       10.86     13.53 o 
   7  11   6       80.16       86.81     18.64 o 
   8  11   6      101.88       89.60     19.14 o 
   9  11   6        0.20       13.38     15.28 o 
  10  11   6        1.00      -12.61     19.24 o 
  11  11   6        7.18       17.28     17.81 o 
 -10  12   6        3.26       -9.98     22.33 o 
  -9  12   6      104.47       86.85     56.05 o 
  -8  12   6       38.35       53.33     16.90 o 
  -7  12   6       72.09       54.30     16.45 o 
  -6  12   6       20.03       11.17     10.02 o 
  -5  12   6      184.93      200.88     16.00 o 
  -4  12   6       31.79       23.19      9.20 o 
  -3  12   6      331.81      301.20     17.19 o 
  -2  12   6       60.74       99.92     10.29 o 
  -1  12   6       32.68        8.01     11.32 o 
   0  12   6     1317.54     1111.57    113.87 o 
   1  12   6       33.61       26.43      8.47 o 
   2  12   6       68.59       79.34     22.33 o 
   3  12   6      330.93      369.12     27.85 o 
   4  12   6       29.87        0.92     11.84 o 
   5  12   6      180.38      195.38     25.41 o 
   6  12   6       18.89        1.17     13.26 o 
   7  12   6       70.15       46.56     35.15 o 
   8  12   6       38.03       23.48     16.11 o 
   9  12   6      101.91      107.11     39.43 o 
  10  12   6        3.12       -8.63     15.93 o 
 -10  13   6       24.24       39.90     27.55 o 
  -9  13   6       22.40       27.74     17.52 o 
  -8  13   6       41.06       44.73     17.65 o 
  -7  13   6       26.43        3.13     14.40 o 
  -6  13   6       19.44       15.58     24.70 o 
  -5  13   6      171.83      191.24     21.57 o 
  -4  13   6      232.92      227.80     28.84 o 
  -3  13   6       22.25       16.78      8.00 o 
  -2  13   6      269.41      238.73     15.28 o 
  -1  13   6       52.21       34.66     10.20 o 
   0  13   6      297.64      245.49     64.63 o 
   1  13   6       51.61       50.09      7.90 o 
   2  13   6      265.37      244.00     37.76 o 
   3  13   6       20.32       -4.56     11.64 o 
   4  13   6      229.24      201.16     28.98 o 
   5  13   6      167.27      144.65     20.83 o 
   6  13   6       20.57       20.61     18.29 o 
   7  13   6       27.36       29.80     20.66 o 
   8  13   6       42.08       52.69     17.97 o 
   9  13   6       21.48        1.18     16.60 o 
  10  13   6       23.85       25.31     45.60 o 
  -9  14   6        2.77      -18.54     18.54 o 
  -8  14   6       30.22      -13.06     18.76 o 
  -7  14   6       65.69       63.82     18.30 o 
  -6  14   6       21.41       33.49     15.12 o 
  -5  14   6      156.40      178.97     22.14 o 
  -4  14   6      166.33      195.98     21.77 o 
  -3  14   6       27.19       23.97     12.31 o 
  -2  14   6      817.79      884.01     33.96 o 
  -1  14   6       58.75       45.00     13.70 o 
   0  14   6       10.68      -10.58     10.58 o 
   1  14   6       58.52       53.29     16.86 o 
   2  14   6      816.81      872.37     42.83 o 
   3  14   6       26.96        9.78     13.45 o 
   4  14   6      160.47      147.99     43.46 o 
   5  14   6      158.39      189.23     24.00 o 
   6  14   6       23.39       13.94     15.28 o 
   7  14   6       66.20       73.28     20.27 o 
   8  14   6       29.82       15.90     17.24 o 
   9  14   6        3.09       21.88     18.30 o 
  -9  15   6       42.83       28.98     24.23 o 
  -8  15   6       33.15       47.13     38.95 o 
  -7  15   6       50.25       43.01     18.29 o 
  -6  15   6        5.23        9.17     17.81 o 
  -5  15   6       74.06      101.77     24.94 o 
  -4  15   6      113.05      132.65     19.98 o 
  -3  15   6       17.13       21.97     13.86 o 
  -2  15   6      309.27      351.47     23.41 o 
  -1  15   6       88.20       74.82     13.71 o 
   0  15   6      993.89      873.01     43.50 o 
   1  15   6       88.81      101.96     18.92 o 
   2  15   6      306.84      319.11     28.55 o 
   3  15   6       15.82        3.27     13.72 o 
   4  15   6      108.69      128.36     21.23 o 
   5  15   6       71.46       67.63     18.44 o 
   6  15   6        5.26       17.35     15.55 o 
   7  15   6       51.09       81.41     21.09 o 
   8  15   6       33.15       66.01     20.46 o 
   9  15   6       43.90       34.46     28.26 o 
  -8  16   6       31.32       55.10     28.03 o 
  -7  16   6        7.11       25.87     17.61 o 
  -6  16   6      134.40      167.63     24.00 o 
  -5  16   6       32.47       38.14     16.08 o 
  -4  16   6      135.42      113.25     19.88 o 
  -3  16   6       12.97       27.92     14.40 o 
  -2  16   6      179.49      143.32     19.90 o 
  -1  16   6        3.86       -9.47     10.31 o 
   0  16   6      361.86      336.81     29.35 o 
   1  16   6        3.87        8.63     13.91 o 
   2  16   6      174.07      177.62     37.29 o 
   3  16   6       13.12       18.21     14.73 o 
   4  16   6      128.74      116.56     40.61 o 
   5  16   6       32.41       50.64     18.53 o 
   6  16   6      134.31      173.56     25.52 o 
   7  16   6        6.86       -0.50     16.23 o 
   8  16   6       31.42       19.13     17.58 o 
  -7  17   6       15.06       -2.38     22.80 o 
  -6  17   6        6.79      -19.00     19.00 o 
  -5  17   6       38.43       36.58     17.47 o 
  -4  17   6       73.95       89.68     19.31 o 
  -3  17   6       25.32       17.66     12.46 o 
  -2  17   6        2.96       17.60     11.93 o 
  -1  17   6        3.86       16.66     11.71 o 
   0  17   6      854.97      936.22     38.02 o 
   1  17   6        3.83        1.93     14.10 o 
   2  17   6        2.15        5.40     15.20 o 
   3  17   6       24.67       19.15     26.36 o 
   4  17   6       71.98       83.36     21.09 o 
   5  17   6       38.77       47.16     18.98 o 
   6  17   6        6.75      -15.41     15.41 o 
   7  17   6       15.50       22.05     18.64 o 
  -7  18   6       34.56       44.65     46.55 o 
  -6  18   6        8.62       28.03     25.65 o 
  -5  18   6       24.73       -1.90     22.80 o 
  -4  18   6       56.09       55.90     19.31 o 
  -3  18   6        2.53       12.02     12.80 o 
  -2  18   6      136.96      133.53     26.30 o 
  -1  18   6        7.42       13.28     12.66 o 
   0  18   6       70.58      111.00     19.07 o 
   1  18   6        7.49      -13.94     13.94 o 
   2  18   6      138.93      133.06     22.99 o 
   3  18   6        2.56       -0.35     20.90 o 
   4  18   6       57.00       74.02     20.62 o 
   5  18   6       25.84       24.57     22.33 o 
   6  18   6        8.35       25.80     18.77 o 
  -5  19   6       44.08        0.95     23.75 o 
  -4  19   6       11.54       16.46     16.90 o 
  -3  19   6       41.10       47.98     19.15 o 
  -2  19   6        9.42       -7.62     13.86 o 
  -1  19   6        3.41        9.04     12.85 o 
   0  19   6        0.21       -3.25     22.49 o 
   1  19   6        3.41       12.11     18.31 o 
   2  19   6        9.98       23.13     17.97 o 
   3  19   6       40.55       61.23     20.22 o 
   4  19   6       12.23        0.95     18.47 o 
   5  19   6       43.94       92.15     34.20 o 
  -4  20   6        4.13      -16.23     16.23 o 
  -3  20   6        4.74       31.41     37.05 o 
  -2  20   6        5.04        3.50     37.05 o 
  -1  20   6        6.72       14.50     16.50 o 
   0  20   6       17.06       29.39     17.72 o 
   1  20   6        6.56       29.63     17.61 o 
   2  20   6        4.62        0.00     23.28 o 
   3  20   6        4.73       39.90     29.45 o 
   4  20   6        3.67      -19.95     25.18 o 
  -2  21   6        2.31      -15.66     20.34 o 
  -1  21   6        4.21       10.02     23.04 o 
   0  21   6       64.81       47.79     20.15 o 
   1  21   6        3.87        2.41     18.14 o 
   2  21   6        2.52       14.73     31.83 o 
   1   0   7     3924.23     4455.14     77.37 o 
   2   0   7      292.42      389.06     12.88 o 
   3   0   7     5979.83     7006.01    112.67 o 
   4   0   7     1818.28     1599.24     29.44 o 
   5   0   7       13.58        9.13      6.11 o 
   6   0   7      630.76      616.44     23.56 o 
   7   0   7      180.03      177.10     17.61 o 
   8   0   7        0.36        1.79     26.60 o 
   9   0   7        0.50       13.43     22.09 o 
  10   0   7       45.28       90.46     18.39 o 
  11   0   7        6.09      -12.93     12.93 o 
  12   0   7        3.05       -9.03     14.11 o 
  13   0   7       25.68       61.28     28.98 o 
 -13   1   7        2.48        1.43     22.80 o 
 -12   1   7        9.64        5.94     15.45 o 
 -11   1   7       40.09       36.32     16.42 o 
 -10   1   7      217.95      162.25     21.83 o 
  -9   1   7      161.07      165.62     21.16 o 
  -8   1   7      282.68      290.56     33.96 o 
  -7   1   7       37.45       30.71     14.01 o 
  -6   1   7     1500.06     1441.27     52.63 o 
  -5   1   7      156.19      157.53     11.83 o 
  -4   1   7     2329.96     2459.68     42.65 o 
  -3   1   7      946.32      735.23     15.05 o 
  -2   1   7      578.61      413.76     11.16 o 
  -1   1   7     6749.47     7611.26    209.25 o 
   0   1   7      315.20      365.11     12.71 o 
   1   1   7     6764.51     7639.85    170.40 o 
   2   1   7      573.91      417.24     10.37 o 
   3   1   7      952.14      751.25     15.09 o 
   4   1   7     2325.25     2431.90     46.66 o 
   5   1   7      164.62      170.50     26.21 o 
   6   1   7     1490.42     1431.83     63.18 o 
   7   1   7       41.16       43.05     11.74 o 
   8   1   7      285.30      283.27     49.40 o 
   9   1   7      163.85      191.49     25.65 o 
  10   1   7      217.82      167.03     22.44 o 
  11   1   7       40.72       80.69     18.81 o 
  12   1   7        9.73      -14.43     14.43 o 
  13   1   7        2.57       20.90     25.65 o 
 -12   2   7        5.63      -25.54     26.13 o 
 -11   2   7        9.74       10.29     15.21 o 
 -10   2   7       70.63       62.71     17.43 o 
  -9   2   7        7.92        2.44     15.44 o 
  -8   2   7       15.62       25.98     12.83 o 
  -7   2   7      568.26      608.03     46.80 o 
  -6   2   7      408.21      510.49     21.20 o 
  -5   2   7      906.40      807.27     50.00 o 
  -4   2   7       97.82       91.96      5.69 o 
  -3   2   7     7597.32     7904.10    125.59 o 
  -2   2   7     3272.75     3855.52     68.38 o 
  -1   2   7      204.35      207.27     13.70 o 
   0   2   7        0.73        5.40      3.84 o 
   1   2   7      206.23      186.33      5.93 o 
   2   2   7     3226.58     3823.14     68.83 o 
   3   2   7     7496.76     7749.74    125.46 o 
   4   2   7       98.93       94.54      6.17 o 
   5   2   7      887.26      826.60     25.31 o 
   6   2   7      412.09      504.98     36.34 o 
   7   2   7      567.97      577.00     50.12 o 
   8   2   7       16.04        4.60     14.25 o 
   9   2   7        8.62       13.06     12.65 o 
  10   2   7       69.13       50.74     18.05 o 
  11   2   7       10.21        4.74     14.73 o 
  12   2   7        5.37        9.22     16.03 o 
  13   2   7        3.32       -3.33     24.23 o 
 -12   3   7       18.69       34.42     25.65 o 
 -11   3   7        2.36        9.29     15.21 o 
 -10   3   7       25.90       18.53     14.11 o 
  -9   3   7      140.87      147.24     19.26 o 
  -8   3   7      325.46      370.66     26.53 o 
  -7   3   7      197.42      178.66     20.03 o 
  -6   3   7      707.91      720.50     25.89 o 
  -5   3   7     1617.07     1741.04     58.99 o 
  -4   3   7     1265.98     1307.63     38.09 o 
  -3   3   7     5745.42     6125.22     98.11 o 
  -2   3   7     1463.43     1672.97     28.60 o 
  -1   3   7      621.86      497.47     15.44 o 
   0   3   7       56.18       79.78     10.36 o 
   1   3   7      606.98      472.25     21.05 o 
   2   3   7     1449.24     1689.42     32.36 o 
   3   3   7     5627.38     5960.24    108.00 o 
   4   3   7     1285.51     1320.82     30.52 o 
   5   3   7     1562.20     1729.37     45.86 o 
   6   3   7      704.59      708.04     44.89 o 
   7   3   7      188.38      162.23     17.63 o 
   8   3   7      326.24      389.71     28.71 o 
   9   3   7      140.00      137.54     19.26 o 
  10   3   7       25.77       11.73     14.10 o 
  11   3   7        2.29        5.60     15.41 o 
  12   3   7       18.89        7.77     16.11 o 
 -12   4   7        9.73       31.38     17.99 o 
 -11   4   7       22.81       -5.38     14.34 o 
 -10   4   7       94.52       81.23     18.05 o 
  -9   4   7       90.58      102.65     17.09 o 
  -8   4   7      375.74      339.26     35.36 o 
  -7   4   7       33.50       19.72      8.94 o 
  -6   4   7      344.93      259.36     24.97 o 
  -5   4   7      185.97      167.93     20.29 o 
  -4   4   7       67.42      103.32      6.49 o 
  -3   4   7     2151.56     2535.40     44.72 o 
  -2   4   7     2591.23     2380.84     49.93 o 
  -1   4   7     7477.71     7665.08    149.10 o 
   0   4   7      692.32      766.43     19.53 o 
   1   4   7     7364.58     7457.49    132.16 o 
   2   4   7     2572.34     2355.10     50.03 o 
   3   4   7     2194.58     2560.86     62.61 o 
   4   4   7       64.55       87.51      7.95 o 
   5   4   7      182.63      184.02     11.53 o 
   6   4   7      343.54      318.46     22.50 o 
   7   4   7       34.59       14.18     11.25 o 
   8   4   7      378.59      328.88     25.86 o 
   9   4   7       88.81       77.02     21.14 o 
  10   4   7       93.51      127.56     20.99 o 
  11   4   7       22.25       28.20     17.86 o 
  12   4   7        9.99       21.68     17.46 o 
 -12   5   7       12.95        2.38     24.70 o 
 -11   5   7        1.52       -4.53     18.05 o 
 -10   5   7      115.35       95.34     18.46 o 
  -9   5   7       16.42       10.95     12.23 o 
  -8   5   7      313.07      295.77     20.55 o 
  -7   5   7      278.81      268.41     17.95 o 
  -6   5   7      855.11      883.70     41.39 o 
  -5   5   7     1425.53     1359.99     34.01 o 
  -4   5   7       16.84       16.57      4.23 o 
  -3   5   7     4905.56     5335.13     95.31 o 
  -2   5   7      260.11      225.71     11.58 o 
  -1   5   7     6733.37     7589.96    133.43 o 
   0   5   7     2080.64     1923.22     41.09 o 
   1   5   7     6762.99     7508.71    149.14 o 
   2   5   7      254.51      217.36     10.28 o 
   3   5   7     4943.43     5370.22    125.23 o 
   4   5   7       14.03       14.42      6.44 o 
   5   5   7     1415.93     1427.57     38.79 o 
   6   5   7      841.47      826.31     36.95 o 
   7   5   7      277.40      298.56     24.00 o 
   8   5   7      312.26      373.66     51.07 o 
   9   5   7       17.35       48.57     15.44 o 
  10   5   7      112.03       78.25     33.01 o 
  11   5   7        1.57       -1.79     15.26 o 
  12   5   7       12.87       30.14     18.05 o 
 -12   6   7       12.68       29.45     26.13 o 
 -11   6   7        6.92        4.45     14.73 o 
 -10   6   7       16.71       23.59     14.94 o 
  -9   6   7        8.35       -8.90     11.07 o 
  -8   6   7       62.16       45.47     11.71 o 
  -7   6   7      426.49      414.87     22.43 o 
  -6   6   7       97.81       62.27     12.89 o 
  -5   6   7       68.75       86.91      8.78 o 
  -4   6   7      470.53      449.60     14.86 o 
  -3   6   7     1850.72     2034.50     39.77 o 
  -2   6   7     1149.30     1353.10     25.58 o 
  -1   6   7      259.74      282.57     17.14 o 
   0   6   7       51.99       33.25      5.04 o 
   1   6   7      257.10      296.65     12.92 o 
   2   6   7     1139.73     1261.25     37.49 o 
   3   6   7     1861.95     2188.58     54.19 o 
   4   6   7      457.04      454.20     47.72 o 
   5   6   7       69.12       66.89     12.41 o 
   6   6   7       97.63       77.70     14.11 o 
   7   6   7      429.89      498.76     52.97 o 
   8   6   7       61.87       62.28     15.59 o 
   9   6   7        8.02        1.27     13.58 o 
  10   6   7       16.02       18.61     15.62 o 
  11   6   7        6.60       24.20     15.95 o 
  12   6   7       12.85       17.31     18.29 o 
 -12   7   7        4.13        6.18     23.75 o 
 -11   7   7       10.12       17.58     23.75 o 
 -10   7   7       11.21       10.32     13.53 o 
  -9   7   7      111.40      145.23     17.10 o 
  -8   7   7      251.00      279.45     20.32 o 
  -7   7   7       73.90       74.02     14.76 o 
  -6   7   7       24.95       21.67      8.19 o 
  -5   7   7       34.54       24.27      9.74 o 
  -4   7   7      227.19      239.65     11.69 o 
  -3   7   7     1370.64     1402.73     28.58 o 
  -2   7   7      188.72      168.85      6.77 o 
  -1   7   7      752.19      908.37     26.85 o 
   0   7   7     1081.77     1271.70     34.96 o 
   1   7   7      747.04      886.00     26.89 o 
   2   7   7      186.70      169.50     11.39 o 
   3   7   7     1363.18     1388.24     40.37 o 
   4   7   7      230.85      253.11     15.51 o 
   5   7   7       36.97       35.77     11.84 o 
   6   7   7       24.55       20.84     26.36 o 
   7   7   7       71.25      109.07     18.76 o 
   8   7   7      251.99      247.85     25.02 o 
   9   7   7      112.41      114.63     20.19 o 
  10   7   7       10.67       22.40     15.89 o 
  11   7   7       10.34       10.32     16.11 o 
  12   7   7        4.05        6.67     17.30 o 
 -11   8   7       31.31       22.33     23.28 o 
 -10   8   7        0.11      -13.78     18.53 o 
  -9   8   7       45.46       37.98     12.49 o 
  -8   8   7       25.99       32.34     12.77 o 
  -7   8   7      240.70      221.81     17.41 o 
  -6   8   7      186.49      196.37     18.63 o 
  -5   8   7      490.94      494.26     20.89 o 
  -4   8   7      156.30      177.05     10.49 o 
  -3   8   7     1674.28     1586.68     34.31 o 
  -2   8   7      240.96      255.29     11.43 o 
  -1   8   7     4513.51     4806.93    113.30 o 
   0   8   7      965.75      936.23     28.59 o 
   1   8   7     4496.03     4715.49    113.23 o 
   2   8   7      233.35      260.10     14.25 o 
   3   8   7     1714.98     1737.42     45.91 o 
   4   8   7      158.09      173.63     28.03 o 
   5   8   7      478.03      484.13     28.55 o 
   6   8   7      187.57      193.38     20.46 o 
   7   8   7      240.02      264.80     24.69 o 
   8   8   7       26.74       23.99     14.11 o 
   9   8   7       44.84       51.26     17.12 o 
  10   8   7        0.13        3.32     18.76 o 
  11   8   7       30.77       25.04     17.99 o 
  12   8   7       18.52       11.28     17.30 o 
 -11   9   7        1.82      -20.43     20.43 o 
 -10   9   7       23.85       15.20     22.33 o 
  -9   9   7        7.47       -2.62     19.09 o 
  -8   9   7        9.25        4.76      9.97 o 
  -7   9   7      187.39      184.38     27.56 o 
  -6   9   7       48.44       38.17      9.68 o 
  -5   9   7      767.01      763.49     27.22 o 
  -4   9   7       95.26       92.26      8.63 o 
  -3   9   7      914.37      912.12     21.30 o 
  -2   9   7      114.81      112.91      5.85 o 
  -1   9   7        1.53        8.95      6.07 o 
   0   9   7      291.53      240.54     14.46 o 
   1   9   7        1.46        7.42      8.47 o 
   2   9   7      114.32      119.52     10.93 o 
   3   9   7      935.32      952.15     30.98 o 
   4   9   7       93.52       80.66     14.25 o 
   5   9   7      783.89      766.60     49.40 o 
   6   9   7       45.91       45.84     14.44 o 
   7   9   7      191.60      178.91     22.09 o 
   8   9   7        9.26       19.55     14.26 o 
   9   9   7        6.85       -1.11     13.35 o 
  10   9   7       23.68       38.33     16.94 o 
  11   9   7        1.78      -11.40     15.28 o 
 -11  10   7        2.64        6.18     22.33 o 
 -10  10   7        2.76        5.70     21.85 o 
  -9  10   7       48.14       58.90     17.38 o 
  -8  10   7      161.44      150.03     22.19 o 
  -7  10   7       10.26       19.23     10.13 o 
  -6  10   7      134.70      131.16     13.38 o 
  -5  10   7      161.44      154.95     14.58 o 
  -4  10   7      229.93      245.13     14.87 o 
  -3  10   7      961.94      988.31     35.80 o 
  -2  10   7       25.48       17.43      5.86 o 
  -1  10   7     1049.11     1012.63     32.25 o 
   0  10   7      360.16      359.96     22.48 o 
   1  10   7     1061.55     1004.07     32.25 o 
   2  10   7       25.99       25.98      7.97 o 
   3  10   7      989.68     1029.47     42.32 o 
   4  10   7      227.76      241.09     21.50 o 
   5  10   7      165.01      155.87     21.85 o 
   6  10   7      134.67      126.33     18.96 o 
   7  10   7       10.87       12.97     14.10 o 
   8  10   7      161.45      157.98     22.63 o 
   9  10   7       46.59       44.85     21.14 o 
  10  10   7        2.82        2.98     14.95 o 
  11  10   7        2.47        9.67     16.84 o 
 -11  11   7        6.30       65.08     41.80 o 
 -10  11   7       35.94        8.55     21.85 o 
  -9  11   7        8.35       20.05     15.55 o 
  -8  11   7       37.35       13.66     14.06 o 
  -7  11   7       91.68       77.44     21.05 o 
  -6  11   7      149.45      164.98     15.29 o 
  -5  11   7       10.13        5.86      8.05 o 
  -4  11   7       88.27       75.87     10.16 o 
  -3  11   7      403.28      365.03     19.77 o 
  -2  11   7       44.32       46.12      5.79 o 
  -1  11   7      803.43      746.27     27.56 o 
   0  11   7       31.51       33.19     12.33 o 
   1  11   7      799.73      764.16     27.70 o 
   2  11   7       46.19       28.57     15.91 o 
   3  11   7      389.97      350.49     41.09 o 
   4  11   7       88.73       79.91     19.00 o 
   5  11   7       10.18       11.53     19.95 o 
   6  11   7      154.98      162.74     22.00 o 
   7  11   7       93.10      107.49     23.04 o 
   8  11   7       38.68       35.20     18.76 o 
   9  11   7        8.80       -7.82     14.92 o 
  10  11   7       34.43       60.73     20.15 o 
  11  11   7        6.25       -2.21     27.08 o 
 -10  12   7        6.71       -1.43     21.38 o 
  -9  12   7       25.63       19.66     16.45 o 
  -8  12   7        4.13        1.82     13.58 o 
  -7  12   7       67.99       65.59     17.23 o 
  -6  12   7       22.87       32.78     13.68 o 
  -5  12   7       23.88       42.97      9.82 o 
  -4  12   7      125.68      111.76     18.28 o 
  -3  12   7      351.25      287.21     15.94 o 
  -2  12   7      127.16      128.88     14.37 o 
  -1  12   7      268.10      251.87     35.41 o 
   0  12   7       23.86        3.94     22.56 o 
   1  12   7      267.22      221.36     31.35 o 
   2  12   7      131.53      123.14     17.46 o 
   3  12   7      346.70      326.98     26.69 o 
   4  12   7      131.09      139.46     18.81 o 
   5  12   7       22.61       22.37     14.10 o 
   6  12   7       24.10       -0.68     14.13 o 
   7  12   7       67.21       42.72     17.24 o 
   8  12   7        4.08       17.37     15.62 o 
   9  12   7       26.02       19.33     16.29 o 
  10  12   7        6.35        4.60     16.90 o 
 -10  13   7        0.44       30.88     25.18 o 
  -9  13   7       11.69        5.36     15.29 o 
  -8  13   7       11.44       -3.30     14.26 o 
  -7  13   7       23.77       25.33     15.07 o 
  -6  13   7      150.45      136.87     20.70 o 
  -5  13   7      115.17      109.38     18.25 o 
  -4  13   7      185.97      159.43     19.39 o 
  -3  13   7      101.90       71.81     15.44 o 
  -2  13   7        2.94        1.79      8.81 o 
  -1  13   7      455.86      460.22     34.91 o 
   0  13   7        4.52        7.05     11.70 o 
   1  13   7      456.74      445.96     67.45 o 
   2  13   7        3.07       -0.63     11.50 o 
   3  13   7      102.43       57.95     15.79 o 
   4  13   7      182.89      205.06     27.08 o 
   5  13   7      115.87      115.55     21.61 o 
   6  13   7      153.25      161.69     23.11 o 
   7  13   7       23.72       27.07     15.91 o 
   8  13   7       11.80       -0.80     39.43 o 
   9  13   7       11.42       15.50     19.71 o 
  10  13   7        0.57      -15.96     15.96 o 
  -9  14   7       13.74       30.75     21.85 o 
  -8  14   7       15.00        7.18     15.86 o 
  -7  14   7       25.17       26.83     15.93 o 
  -6  14   7       33.60       15.44     14.96 o 
  -5  14   7       61.76       61.72     16.75 o 
  -4  14   7       37.30       47.30     14.81 o 
  -3  14   7      397.77      334.44     30.88 o 
  -2  14   7       41.76       51.68     12.06 o 
  -1  14   7      738.46      760.65     31.27 o 
   0  14   7      115.59       95.27     17.95 o 
   1  14   7      724.91      771.84     39.79 o 
   2  14   7       41.10       54.75     15.78 o 
   3  14   7      389.45      290.44     34.91 o 
   4  14   7       35.38       27.22     30.40 o 
   5  14   7       63.65       80.97     18.46 o 
   6  14   7       33.25        1.41     14.77 o 
   7  14   7       24.93       18.99     17.34 o 
   8  14   7       14.65       14.25     17.12 o 
   9  14   7       13.36       38.63     19.78 o 
  -9  15   7        0.05       33.25     25.18 o 
  -8  15   7        9.87       11.97     16.75 o 
  -7  15   7       79.24       65.09     40.85 o 
  -6  15   7       15.52       39.60     16.70 o 
  -5  15   7       69.12       73.12     17.46 o 
  -4  15   7       70.35       71.49     22.56 o 
  -3  15   7      130.19      127.80     19.48 o 
  -2  15   7        2.05        6.04     10.20 o 
  -1  15   7      132.26      122.70     15.44 o 
   0  15   7       33.61       33.76     14.73 o 
   1  15   7      134.61      137.21     27.79 o 
   2  15   7        2.19       -0.69     13.26 o 
   3  15   7      128.61      123.43     47.98 o 
   4  15   7       68.01       47.31     16.96 o 
   5  15   7       70.28       62.94     18.81 o 
   6  15   7       15.22       29.87     17.95 o 
   7  15   7       81.25       54.11     31.83 o 
   8  15   7        9.95       12.97     17.46 o 
   9  15   7        0.06        3.27     18.13 o 
  -8  16   7       12.47       34.20     26.13 o 
  -7  16   7       15.07       13.44     16.56 o 
  -6  16   7       16.42       25.79     16.29 o 
  -5  16   7       44.14       61.91     33.25 o 
  -4  16   7       24.03       14.41     32.06 o 
  -3  16   7      205.51      248.37     28.79 o 
  -2  16   7       13.37       -2.22     10.77 o 
  -1  16   7      259.10      327.86     22.96 o 
   0  16   7       60.25       52.44     16.62 o 
   1  16   7      254.13      272.60     34.68 o 
   2  16   7       14.54       -9.18     13.60 o 
   3  16   7      200.67      217.49     51.54 o 
   4  16   7       24.17       31.19     16.56 o 
   5  16   7       44.57       35.04     26.60 o 
   6  16   7       17.19       27.40     20.19 o 
   7  16   7       14.98       -5.89     15.49 o 
   8  16   7       13.14       36.08     19.60 o 
  -7  17   7       27.35       20.90     24.70 o 
  -6  17   7       18.63       25.36     16.84 o 
  -5  17   7       85.31       90.86     19.98 o 
  -4  17   7       16.82      -11.72     13.91 o 
  -3  17   7      178.53      218.51     20.79 o 
  -2  17   7        4.73       12.06     11.60 o 
  -1  17   7      186.62      145.03     17.95 o 
   0  17   7        0.34       -3.29     11.40 o 
   1  17   7      186.66      214.75     26.54 o 
   2  17   7        5.05       -5.89     14.40 o 
   3  17   7      177.58      185.09     26.17 o 
   4  17   7       15.96       17.49     17.58 o 
   5  17   7       84.89       62.23     19.98 o 
   6  17   7       17.80       45.62     19.14 o 
   7  17   7       27.45       35.16     19.39 o 
  -6  18   7       25.72       20.43     25.18 o 
  -5  18   7       23.53       20.43     24.70 o 
  -4  18   7       27.05       44.96     14.75 o 
  -3  18   7        0.18       20.45     12.87 o 
  -2  18   7       26.53       39.62     14.33 o 
  -1  18   7       24.95       39.08     13.23 o 
   0  18   7        4.47        3.70     12.30 o 
   1  18   7       25.59       33.08     17.43 o 
   2  18   7       26.70       39.53     22.80 o 
   3  18   7        0.21      -13.30     15.12 o 
   4  18   7       26.44       17.94     17.34 o 
   5  18   7       24.45       50.94     19.63 o 
   6  18   7       25.75       12.34     18.29 o 
  -5  19   7       15.85       13.57     18.19 o 
  -4  19   7        7.86       19.14     18.15 o 
  -3  19   7       10.10      -12.61     14.61 o 
  -2  19   7        3.10       13.03     13.40 o 
  -1  19   7       16.55       18.26     14.83 o 
   0  19   7        1.39        0.15     12.71 o 
   1  19   7       16.50       29.34     22.56 o 
   2  19   7        3.11       -1.55     23.75 o 
   3  19   7       10.06       -0.94     17.46 o 
   4  19   7        7.88       -6.58     34.68 o 
   5  19   7       16.16       20.40     19.93 o 
  -4  20   7        9.67       17.99     18.76 o 
  -3  20   7       20.73        6.48     17.10 o 
  -2  20   7        8.31       14.21     16.42 o 
  -1  20   7       87.86       85.11     21.85 o 
   0  20   7       36.62       33.80     18.59 o 
   1  20   7       86.21       91.03     22.92 o 
   2  20   7        7.83       32.30     28.03 o 
   3  20   7       19.77        2.85     27.08 o 
   4  20   7        9.52        1.90     28.50 o 
  -2  21   7        1.92       10.93     23.75 o 
  -1  21   7       58.05       37.69     19.94 o 
   0  21   7        6.76      -15.01     15.01 o 
   1  21   7       57.29       91.55     43.23 o 
   0   0   8      424.61      534.89     16.79 o 
   1   0   8     1180.71     1399.69     28.85 o 
   2   0   8     9882.11     9797.36    238.66 o 
   3   0   8     1423.73     1169.94     21.68 o 
   4   0   8       28.17       18.91      5.10 o 
   5   0   8      240.19      300.92     20.32 o 
   6   0   8      502.07      504.66     20.86 o 
   7   0   8      252.01      249.27     20.64 o 
   8   0   8       99.04       79.79     17.10 o 
   9   0   8       11.41       32.24     13.91 o 
  10   0   8        7.31       15.47     13.42 o 
  11   0   8       13.89        4.98     14.54 o 
  12   0   8       26.95       47.07     17.97 o 
 -12   1   8       13.47       27.64     19.95 o 
 -11   1   8        5.42      -13.48     13.53 o 
 -10   1   8        5.61       31.07     14.77 o 
  -9   1   8      218.17      266.64     60.80 o 
  -8   1   8      152.16      136.88     17.12 o 
  -7   1   8      109.06       83.62     12.43 o 
  -6   1   8      185.90      218.43     24.09 o 
  -5   1   8      478.48      571.97     21.39 o 
  -4   1   8     1882.51     2038.02     36.30 o 
  -3   1   8      584.09      722.16     16.07 o 
  -2   1   8     8887.97     8658.20    149.76 o 
  -1   1   8      231.86      192.72      6.06 o 
   0   1   8      530.87      519.24     11.81 o 
   1   1   8      234.84      200.46      6.23 o 
   2   1   8     8762.69     8560.43    150.07 o 
   3   1   8      588.99      742.32     20.66 o 
   4   1   8     1886.33     2054.25     39.80 o 
   5   1   8      483.88      573.58     19.40 o 
   6   1   8      180.22      227.55     18.46 o 
   7   1   8      106.99      100.95     14.54 o 
   8   1   8      155.10      168.74     19.14 o 
   9   1   8      218.79      249.76     24.00 o 
  10   1   8        5.78       27.63     14.77 o 
  11   1   8        5.08       -7.27     13.72 o 
  12   1   8       13.98       16.64     16.29 o 
 -12   2   8        5.49       -6.99     15.68 o 
 -11   2   8        9.47        8.05     15.20 o 
 -10   2   8       72.26      103.57     19.11 o 
  -9   2   8      199.96      218.92     22.63 o 
  -8   2   8      126.13      145.56     17.61 o 
  -7   2   8      673.56      670.45     26.60 o 
  -6   2   8      452.79      443.53     19.61 o 
  -5   2   8      317.43      397.90     16.95 o 
  -4   2   8     1126.96     1199.71     23.61 o 
  -3   2   8      422.30      374.23      9.49 o 
  -2   2   8     2014.27     2016.44     36.88 o 
  -1   2   8     1012.22     1137.31     25.63 o 
   0   2   8      161.85      201.17      7.27 o 
   1   2   8     1010.34     1196.37     22.19 o 
   2   2   8     1981.28     1934.51     40.64 o 
   3   2   8      403.21      369.34     11.12 o 
   4   2   8     1126.33     1219.41     25.46 o 
   5   2   8      303.27      387.72     13.91 o 
   6   2   8      455.16      413.99     24.18 o 
   7   2   8      687.85      697.83     52.73 o 
   8   2   8      124.13      140.87     21.38 o 
   9   2   8      199.78      270.34     25.69 o 
  10   2   8       71.28       79.83     18.46 o 
  11   2   8        8.93       12.45     14.77 o 
  12   2   8        5.51       33.25     17.80 o 
 -12   3   8        5.75       21.69     19.33 o 
 -11   3   8       23.83        2.14     29.69 o 
 -10   3   8        4.27       -7.58     12.57 o 
  -9   3   8      196.14      207.02     23.28 o 
  -8   3   8       10.25       21.88      9.40 o 
  -7   3   8      108.61      105.69     11.94 o 
  -6   3   8       84.74       77.28      9.90 o 
  -5   3   8      658.24      687.60     23.17 o 
  -4   3   8     5684.29     5897.89    119.26 o 
  -3   3   8       34.98       40.49      3.69 o 
  -2   3   8      541.77      535.16     13.75 o 
  -1   3   8      398.86      406.32     12.15 o 
   0   3   8     7300.05     8588.10    168.04 o 
   1   3   8      400.34      397.91      9.36 o 
   2   3   8      497.21      463.70     13.77 o 
   3   3   8       34.31       37.73      4.87 o 
   4   3   8     5605.03     6019.14    119.23 o 
   5   3   8      646.87      661.58     30.54 o 
   6   3   8       81.39       82.38     13.26 o 
   7   3   8      101.47      102.92     29.69 o 
   8   3   8       10.15       -1.48     19.48 o 
   9   3   8      192.44      204.82     34.91 o 
  10   3   8        4.23        3.09     13.77 o 
  11   3   8       23.95       38.12     17.30 o 
  12   3   8        5.80       14.73     16.79 o 
 -12   4   8       15.03       19.95     24.70 o 
 -11   4   8       13.53       30.21     20.66 o 
 -10   4   8       31.05       18.60     24.23 o 
  -9   4   8        6.87       24.15     18.05 o 
  -8   4   8       38.98       51.39     18.50 o 
  -7   4   8      164.06      152.83     14.00 o 
  -6   4   8       98.90      140.95     12.29 o 
  -5   4   8     2214.57     2149.14     48.74 o 
  -4   4   8      102.74      123.21     14.33 o 
  -3   4   8      103.37      121.12      8.78 o 
  -2   4   8     2151.59     2270.01     47.64 o 
  -1   4   8        4.62       -3.54      3.81 o 
   0   4   8    13639.14    15957.72    309.77 o 
   1   4   8        5.12        2.20      2.41 o 
   2   4   8     2116.32     2230.74     42.59 o 
   3   4   8      102.05      103.16      8.98 o 
   4   4   8      111.75      121.13      9.97 o 
   5   4   8     2206.76     2209.01     55.59 o 
   6   4   8      105.86      135.41     32.78 o 
   7   4   8      165.97      167.12     18.30 o 
   8   4   8       36.57       54.33     14.61 o 
   9   4   8        7.10        7.07     13.24 o 
  10   4   8       31.19       76.45     18.46 o 
  11   4   8       14.34       25.64     16.42 o 
  12   4   8       14.95       21.61     17.65 o 
 -12   5   8       13.68       -0.48     23.28 o 
 -11   5   8        4.93       18.58     26.13 o 
 -10   5   8       35.60       17.88     14.10 o 
  -9   5   8       86.87       55.85     14.61 o 
  -8   5   8      181.17      160.57     20.38 o 
  -7   5   8      289.82      283.45     18.12 o 
  -6   5   8      250.54      250.68     23.32 o 
  -5   5   8      103.95      101.54      9.60 o 
  -4   5   8      863.95      976.72     21.65 o 
  -3   5   8      432.51      571.02     15.56 o 
  -2   5   8     9613.50    10262.68    200.61 o 
  -1   5   8      972.25     1056.93     22.28 o 
   0   5   8      280.11      140.29      6.15 o 
   1   5   8      976.50     1065.51     26.46 o 
   2   5   8     9612.43    10244.25    232.56 o 
   3   5   8      428.27      525.09     19.47 o 
   4   5   8      858.27      959.27     29.93 o 
   5   5   8      105.79       96.57      8.36 o 
   6   5   8      246.75      235.57     20.15 o 
   7   5   8      296.58      205.89     23.51 o 
   8   5   8      184.02      217.53     43.94 o 
   9   5   8       89.95       69.03     16.75 o 
  10   5   8       35.28       28.46     15.35 o 
  11   5   8        5.31        6.53     15.62 o 
  12   5   8       14.03       21.85     17.47 o 
 -12   6   8        7.19        7.60     23.75 o 
 -11   6   8       25.81       61.75     28.50 o 
 -10   6   8       59.52       97.69     28.03 o 
  -9   6   8      384.91      327.74     22.71 o 
  -8   6   8      187.83      189.02     18.13 o 
  -7   6   8      580.16      550.46     24.52 o 
  -6   6   8      146.12      134.22     12.49 o 
  -5   6   8      934.81      943.41     25.75 o 
  -4   6   8     1521.63     1363.85     28.82 o 
  -3   6   8      795.69      846.30     20.35 o 
  -2   6   8     3533.22     3724.12    103.66 o 
  -1   6   8      494.43      580.38     16.78 o 
   0   6   8      305.05      466.05     17.23 o 
   1   6   8      490.52      551.79     18.58 o 
   2   6   8     3548.94     3764.51     89.74 o 
   3   6   8      780.19      753.63     25.50 o 
   4   6   8     1504.78     1426.17     40.00 o 
   5   6   8      939.12      967.83     39.30 o 
   6   6   8      148.21      164.58     18.10 o 
   7   6   8      575.88      515.21     47.27 o 
   8   6   8      185.06      156.69     21.61 o 
   9   6   8      384.18      389.44     31.74 o 
  10   6   8       59.19       62.42     18.10 o 
  11   6   8       26.43       55.27     43.70 o 
  12   6   8        7.23       -8.72     16.45 o 
 -12   7   8        0.35        9.50     25.65 o 
 -11   7   8       21.94       37.05     25.65 o 
 -10   7   8       11.10       -7.60     18.05 o 
  -9   7   8      105.85       96.28     14.79 o 
  -8   7   8       12.60        9.94     11.75 o 
  -7   7   8      356.81      408.44     21.64 o 
  -6   7   8       31.10       18.12      7.89 o 
  -5   7   8      105.10      136.05     10.83 o 
  -4   7   8      219.48      180.77     12.55 o 
  -3   7   8      337.83      284.63     13.81 o 
  -2   7   8      987.07      899.29     25.77 o 
  -1   7   8       47.23       68.23      7.54 o 
   0   7   8      736.40      767.59     23.61 o 
   1   7   8       45.72       55.43      9.44 o 
   2   7   8      954.07      861.71     30.12 o 
   3   7   8      336.40      285.32     15.07 o 
   4   7   8      207.57      181.45     13.72 o 
   5   7   8      104.32      117.01     24.23 o 
   6   7   8       35.08       17.59     12.37 o 
   7   7   8      360.92      338.83     27.03 o 
   8   7   8       13.41        5.21     29.69 o 
   9   7   8      107.11      138.71     21.16 o 
  10   7   8       11.31       20.16     16.37 o 
  11   7   8       21.85       14.80     16.90 o 
  12   7   8        0.42       -1.16     17.00 o 
 -11   8   8        8.76       31.83     24.70 o 
 -10   8   8       11.82       19.48     22.33 o 
  -9   8   8       11.18      -10.06     10.06 o 
  -8   8   8       45.29       40.24     11.03 o 
  -7   8   8       96.16       95.31     12.74 o 
  -6   8   8      360.71      358.13     19.64 o 
  -5   8   8      194.86      183.45     13.52 o 
  -4   8   8     2854.76     2986.81     64.65 o 
  -3   8   8      700.38      764.49     20.03 o 
  -2   8   8       23.90       41.18      6.52 o 
  -1   8   8       55.32       56.62     10.28 o 
   0   8   8      140.83      204.75     12.08 o 
   1   8   8       53.59       47.46      7.47 o 
   2   8   8       22.16       36.00      7.23 o 
   3   8   8      706.62      708.65     25.55 o 
   4   8   8     2875.05     3057.12    106.17 o 
   5   8   8      193.17      205.02     22.33 o 
   6   8   8      371.81      356.74     72.68 o 
   7   8   8       91.22       79.69     16.27 o 
   8   8   8       46.13       88.09     18.13 o 
   9   8   8       11.27       50.58     16.78 o 
  10   8   8       12.31       14.07     16.23 o 
  11   8   8        9.15        6.30     16.63 o 
  12   8   8       11.69       48.93     29.45 o 
 -11   9   8        8.76       14.25     23.28 o 
 -10   9   8       38.79       25.65     21.38 o 
  -9   9   8       51.69       70.02     17.65 o 
  -8   9   8       16.05       10.64     11.82 o 
  -7   9   8      527.57      556.09     26.61 o 
  -6   9   8      111.21      122.69     20.86 o 
  -5   9   8      170.18      210.91     20.60 o 
  -4   9   8      354.56      330.15     15.77 o 
  -3   9   8       19.99       10.98      4.41 o 
  -2   9   8     2846.22     2953.35     74.41 o 
  -1   9   8      274.70      295.27     15.20 o 
   0   9   8      234.08      306.60     15.65 o 
   1   9   8      271.87      255.74     14.73 o 
   2   9   8     2881.25     3041.89     75.99 o 
   3   9   8       19.13       15.81      7.38 o 
   4   9   8      368.44      378.05     42.51 o 
   5   9   8      174.00      126.88     17.28 o 
   6   9   8      112.20      119.84     17.95 o 
   7   9   8      538.21      559.48     36.77 o 
   8   9   8       16.33       34.90     15.15 o 
   9   9   8       52.17       32.35     27.31 o 
  10   9   8       38.47       20.68     17.30 o 
  11   9   8        8.42        4.11     20.19 o 
 -11  10   8       12.13       26.60     26.60 o 
 -10  10   8        8.91        9.50     20.90 o 
  -9  10   8       16.46       31.40     15.78 o 
  -8  10   8       89.28       51.74     16.75 o 
  -7  10   8       47.30       49.57     11.49 o 
  -6  10   8        7.11       -5.13      9.43 o 
  -5  10   8      187.29      159.81     13.39 o 
  -4  10   8      524.38      539.02     18.95 o 
  -3  10   8      447.40      463.74     22.28 o 
  -2  10   8     1459.33     1563.96     44.01 o 
  -1  10   8      121.49      106.84     10.77 o 
   0  10   8      290.26      252.27     14.88 o 
   1  10   8      120.22      103.32     14.16 o 
   2  10   8     1456.05     1594.58     50.52 o 
   3  10   8      446.15      443.65     28.03 o 
   4  10   8      509.78      569.59     31.40 o 
   5  10   8      189.79      227.35     39.19 o 
   6  10   8        8.17        8.11     13.09 o 
   7  10   8       47.38       30.16     14.44 o 
   8  10   8       87.67      106.86     37.76 o 
   9  10   8       16.42        8.85     43.23 o 
  10  10   8        8.79      -12.19     14.72 o 
  11  10   8       12.04       13.85     29.45 o 
 -10  11   8        6.19        3.76     16.08 o 
  -9  11   8       34.75       14.91     15.49 o 
  -8  11   8        2.50      -12.98     12.98 o 
  -7  11   8      148.98      142.27     20.07 o 
  -6  11   8      116.80      117.94     18.59 o 
  -5  11   8        2.59       -2.98      7.21 o 
  -4  11   8       23.02       11.80      9.50 o 
  -3  11   8       85.22      105.30     12.79 o 
  -2  11   8      562.57      578.51     20.11 o 
  -1  11   8       76.81       92.68     11.11 o 
   0  11   8      191.57      172.60     15.19 o 
   1  11   8       76.77       60.40     11.44 o 
   2  11   8      549.58      541.94     24.65 o 
   3  11   8       86.43       68.89     14.61 o 
   4  11   8       26.13        9.38     13.06 o 
   5  11   8        2.63       -0.20     12.26 o 
   6  11   8      121.71      158.03     22.00 o 
   7  11   8      145.67      138.99     20.79 o 
   8  11   8        2.87       25.15     15.44 o 
   9  11   8       34.22       36.01     26.13 o 
  10  11   8        6.43       -9.16     15.59 o 
  11  11   8        9.99       48.27     19.29 o 
 -10  12   8        1.78        1.41     18.76 o 
  -9  12   8        5.95       27.51     16.42 o 
  -8  12   8       35.41       45.86     17.12 o 
  -7  12   8       22.84       29.47     15.20 o 
  -6  12   8       37.62       15.75     13.58 o 
  -5  12   8       61.41       62.30     14.68 o 
  -4  12   8      201.23      228.20     31.83 o 
  -3  12   8      497.18      513.69     21.75 o 
  -2  12   8      301.84      278.46     18.29 o 
  -1  12   8      135.91      126.37     13.21 o 
   0  12   8      995.02      981.52     33.82 o 
   1  12   8      138.60      146.11     19.31 o 
   2  12   8      304.75      246.59     23.01 o 
   3  12   8      502.59      519.13     71.25 o 
   4  12   8      197.18      172.20     21.50 o 
   5  12   8       61.98       75.62     17.47 o 
   6  12   8       37.14        4.61     14.43 o 
   7  12   8       23.82       15.71     18.05 o 
   8  12   8       34.75       29.68     17.28 o 
   9  12   8        5.07        8.98     16.90 o 
  10  12   8        1.72       11.61     16.97 o 
 -10  13   8       10.71      -16.20     16.20 o 
  -9  13   8        4.50       24.24     17.34 o 
  -8  13   8       14.14       17.70     19.95 o 
  -7  13   8        3.69      -12.56     12.75 o 
  -6  13   8      139.29      167.52     21.91 o 
  -5  13   8        6.33      -10.26     10.26 o 
  -4  13   8      346.49      330.20     26.81 o 
  -3  13   8       14.09       -1.43     10.80 o 
  -2  13   8      508.26      479.73     36.38 o 
  -1  13   8        7.80       20.43     27.79 o 
   0  13   8      147.89      174.10     20.99 o 
   1  13   8        7.43       -3.66     19.00 o 
   2  13   8      503.91      470.43     40.61 o 
   3  13   8       13.94        7.36     12.76 o 
   4  13   8      345.14      263.00     26.20 o 
   5  13   8        6.39        5.55     23.99 o 
   6  13   8      140.00      206.23     25.08 o 
   7  13   8        3.76        6.75     15.07 o 
   8  13   8       13.39       18.05     47.98 o 
   9  13   8        4.16       -9.03     19.00 o 
  10  13   8       10.53       22.34     18.46 o 
  -9  14   8       39.08       40.18     19.17 o 
  -8  14   8       95.66       90.52     20.99 o 
  -7  14   8      102.34      133.43     21.62 o 
  -6  14   8        4.55       28.81     15.35 o 
  -5  14   8       52.20       70.52     19.00 o 
  -4  14   8        7.37      -10.61     10.61 o 
  -3  14   8       60.70       56.64     17.58 o 
  -2  14   8       47.69       46.14     11.65 o 
  -1  14   8       78.01      117.60     21.22 o 
   0  14   8       15.60       -0.16     13.09 o 
   1  14   8       76.42       77.16     17.12 o 
   2  14   8       44.13       25.05     14.43 o 
   3  14   8       57.59       67.05     17.10 o 
   4  14   8        6.59       -2.23     13.42 o 
   5  14   8       50.31       40.41     20.90 o 
   6  14   8        5.03       11.31     19.95 o 
   7  14   8      103.92       68.43     20.56 o 
   8  14   8       94.65      125.10     23.47 o 
   9  14   8       39.47       36.02     19.31 o 
  -9  15   8       29.54       80.75     32.30 o 
  -8  15   8        0.77        6.41     19.24 o 
  -7  15   8       37.89       47.01     17.72 o 
  -6  15   8        6.72      -12.85     12.85 o 
  -5  15   8       18.64       22.61     14.81 o 
  -4  15   8       80.83       93.73     35.63 o 
  -3  15   8       30.72        2.99     15.15 o 
  -2  15   8      558.83      606.59     29.37 o 
  -1  15   8       65.32       77.03     13.69 o 
   0  15   8      421.34      464.96     34.58 o 
   1  15   8       64.07       75.03     17.61 o 
   2  15   8      548.23      671.41     38.79 o 
   3  15   8       30.48       22.74     16.11 o 
   4  15   8       83.13       92.61     19.61 o 
   5  15   8       18.20       42.09     16.90 o 
   6  15   8        7.36        2.96     16.15 o 
   7  15   8       37.05       47.26     19.15 o 
   8  15   8        0.73       -7.10     16.63 o 
   9  15   8       29.46       29.48     19.65 o 
  -8  16   8       10.58       40.85     25.18 o 
  -7  16   8       25.03       14.52     16.88 o 
  -6  16   8      130.50      166.64     24.07 o 
  -5  16   8       21.78       19.34     15.62 o 
  -4  16   8       14.15       13.21     14.27 o 
  -3  16   8        5.45        2.15     16.97 o 
  -2  16   8       45.16       76.40     14.36 o 
  -1  16   8       12.18        3.41     10.80 o 
   0  16   8       41.62       34.81     15.59 o 
   1  16   8       12.80       10.47     14.43 o 
   2  16   8       47.05      107.78     42.99 o 
   3  16   8        6.10      -13.10     13.10 o 
   4  16   8       12.67      -12.97     27.31 o 
   5  16   8       22.29       31.05     17.28 o 
   6  16   8      131.56      136.52     25.13 o 
   7  16   8       25.70       16.06     18.05 o 
   8  16   8       10.80        0.58     17.28 o 
  -7  17   8       24.38       18.53     22.80 o 
  -6  17   8       46.68       34.01     17.52 o 
  -5  17   8       24.38       37.95     21.85 o 
  -4  17   8       47.46       40.49     13.88 o 
  -3  17   8       12.08        4.81     11.93 o 
  -2  17   8       15.14       34.36     12.60 o 
  -1  17   8       10.17       -1.47     11.34 o 
   0  17   8      227.68      236.10     27.21 o 
   1  17   8        9.56       23.95     16.45 o 
   2  17   8       14.87        8.93     15.26 o 
   3  17   8       11.78        7.47     15.62 o 
   4  17   8       47.18       71.00     44.18 o 
   5  17   8       24.32       30.00     18.10 o 
   6  17   8       46.00       11.88     17.80 o 
   7  17   8       24.96       17.23     19.14 o 
  -6  18   8       23.32       34.20     25.65 o 
  -5  18   8       20.57       25.56     21.61 o 
  -4  18   8        3.97        1.88     12.89 o 
  -3  18   8        7.17       15.39     12.57 o 
  -2  18   8       16.68       37.14     14.10 o 
  -1  18   8       19.41       10.89     12.24 o 
   0  18   8       85.37       87.46     23.30 o 
   1  18   8       19.42       28.62     16.78 o 
   2  18   8       15.40       18.60     17.28 o 
   3  18   8        7.34       17.39     33.49 o 
   4  18   8        3.93      -12.28     21.61 o 
   5  18   8       19.88       11.45     18.29 o 
   6  18   8       22.79       25.55     26.84 o 
  -5  19   8        4.12       -6.43     15.74 o 
  -4  19   8       17.53       -1.43     23.51 o 
  -3  19   8        5.08      -11.51     11.51 o 
  -2  19   8       69.47       49.47     15.30 o 
  -1  19   8        6.67        5.88     13.04 o 
   0  19   8       87.19       63.72     16.03 o 
   1  19   8        6.57       -1.09     22.80 o 
   2  19   8       70.05       72.47     21.37 o 
   3  19   8        4.91       -1.78     16.60 o 
   4  19   8       19.12        7.93     17.72 o 
   5  19   8        3.99       14.67     18.59 o 
  -4  20   8        9.92        5.15     17.18 o 
  -3  20   8        3.65       14.26     23.75 o 
  -2  20   8        0.07       13.06     16.86 o 
  -1  20   8        1.22       -2.28     15.55 o 
   0  20   8       20.50       28.26     18.14 o 
   1  20   8        1.13        9.53     14.19 o 
   2  20   8        0.03       22.63     21.35 o 
   3  20   8        3.76       -7.13     25.18 o 
   4  20   8        9.61      -31.35     33.73 o 
  -1  21   8       10.79        6.45     19.71 o 
   0  21   8      179.70      186.67     29.90 o 
   1  21   8       10.76      -18.88     18.88 o 
   1   0   9       30.85       21.60      2.81 o 
   2   0   9     1800.53     1595.31     33.70 o 
   3   0   9     1410.16     1605.93     28.27 o 
   4   0   9      706.26      865.83     19.60 o 
   5   0   9       75.97       56.29      8.15 o 
   6   0   9       44.86       35.96      8.23 o 
   7   0   9       16.65        6.86      8.06 o 
   8   0   9       11.29       20.67     11.56 o 
   9   0   9       77.53       84.78     16.16 o 
  10   0   9        4.79       -0.35     12.51 o 
  11   0   9       13.79       32.20     15.89 o 
  12   0   9        2.48       10.90     16.27 o 
 -12   1   9        2.44        5.26     16.20 o 
 -11   1   9        3.12      -16.32     16.63 o 
 -10   1   9       67.39       64.64     16.63 o 
  -9   1   9        1.90       -1.48     20.66 o 
  -8   1   9       76.88       59.77     13.60 o 
  -7   1   9       62.08       84.34     11.47 o 
  -6   1   9      181.64      174.36     13.24 o 
  -5   1   9      387.46      418.97     30.34 o 
  -4   1   9      257.84      289.29     13.35 o 
  -3   1   9     6768.17     7125.81    114.34 o 
  -2   1   9      851.77      896.45     16.26 o 
  -1   1   9    15251.60    15900.00    429.61 o 
   0   1   9     4285.45     4341.01    156.52 o 
   1   1   9    15267.04    15643.13    270.69 o 
   2   1   9      877.67      942.04     18.82 o 
   3   1   9     6784.34     7103.25    125.85 o 
   4   1   9      246.36      244.66      9.14 o 
   5   1   9      396.22      397.49     14.00 o 
   6   1   9      186.43      175.17     15.65 o 
   7   1   9       63.98       87.55     13.86 o 
   8   1   9       76.85      108.40     20.90 o 
   9   1   9        2.40      -10.63     11.41 o 
  10   1   9       67.51       52.45     19.24 o 
  11   1   9        2.89       27.10     17.81 o 
  12   1   9        2.60       20.66     17.09 o 
 -12   2   9        0.94      -16.63     20.90 o 
 -11   2   9       26.69       25.47     15.28 o 
 -10   2   9       30.18       37.61     14.92 o 
  -9   2   9       63.04       68.10     15.26 o 
  -8   2   9      160.77      194.85     18.05 o 
  -7   2   9       19.02       30.11      8.99 o 
  -6   2   9       84.01       81.95     12.37 o 
  -5   2   9      179.16      139.25     10.82 o 
  -4   2   9      351.42      392.78     11.00 o 
  -3   2   9     1821.33     1587.85     31.33 o 
  -2   2   9      801.91      799.93     23.23 o 
  -1   2   9     7537.27     8052.21    157.17 o 
   0   2   9     2971.61     2964.16     59.66 o 
   1   2   9     7558.64     8058.92    139.77 o 
   2   2   9      808.44      794.72     20.66 o 
   3   2   9     1844.48     1623.03     32.03 o 
   4   2   9      345.09      384.44     18.35 o 
   5   2   9      175.64      130.52     13.58 o 
   6   2   9       91.59       97.60     16.63 o 
   7   2   9       16.54       26.96     14.25 o 
   8   2   9      155.45      151.06     19.71 o 
   9   2   9       63.86      101.02     17.30 o 
  10   2   9       32.16       45.79     15.62 o 
  11   2   9       26.84       34.68     16.60 o 
  12   2   9        1.07        1.56     15.44 o 
 -12   3   9       38.20       66.50     28.50 o 
 -11   3   9       13.42       15.42     15.15 o 
 -10   3   9        8.00       27.39     14.06 o 
  -9   3   9      145.29      125.58     19.95 o 
  -8   3   9       20.22       23.09     10.21 o 
  -7   3   9      236.34      278.82     18.10 o 
  -6   3   9      505.23      502.00     20.84 o 
  -5   3   9      527.68      520.02     26.06 o 
  -4   3   9      705.97      784.02     23.31 o 
  -3   3   9     1426.76     1436.63     28.69 o 
  -2   3   9     1902.80     2002.25     37.68 o 
  -1   3   9     2612.63     2574.47     52.71 o 
   0   3   9       88.22       58.57      5.13 o 
   1   3   9     2621.35     2503.24     45.82 o 
   2   3   9     1871.93     1988.76     37.75 o 
   3   3   9     1425.32     1439.22     32.76 o 
   4   3   9      686.41      777.06     33.46 o 
   5   3   9      527.19      536.54     18.48 o 
   6   3   9      517.89      473.72     26.35 o 
   7   3   9      235.10      287.41     22.66 o 
   8   3   9       20.12       11.94     11.89 o 
   9   3   9      143.95      144.51     20.46 o 
  10   3   9        8.11        0.90     13.76 o 
  11   3   9       13.30       11.67     15.62 o 
  12   3   9       37.77       16.05     17.43 o 
 -12   4   9        8.73       28.98     26.13 o 
 -11   4   9       14.70        9.67     16.11 o 
 -10   4   9        9.12        2.52     18.76 o 
  -9   4   9       10.33       18.76     12.76 o 
  -8   4   9      531.78      509.46     25.20 o 
  -7   4   9      104.41       92.86     11.69 o 
  -6   4   9      221.92      187.36     13.98 o 
  -5   4   9      304.34      296.84     33.83 o 
  -4   4   9     1156.99      987.33     24.21 o 
  -3   4   9     2367.39     2424.85     45.31 o 
  -2   4   9      124.16      170.56      6.89 o 
  -1   4   9     1356.01     1370.63     30.86 o 
   0   4   9      450.91      559.52     15.89 o 
   1   4   9     1343.57     1323.45     26.01 o 
   2   4   9      122.83      174.16      7.39 o 
   3   4   9     2390.70     2418.88     56.24 o 
   4   4   9     1141.28      994.30     29.96 o 
   5   4   9      317.55      316.34     19.04 o 
   6   4   9      224.86      268.73     21.28 o 
   7   4   9      100.45       82.35     14.59 o 
   8   4   9      515.27      543.31     33.46 o 
   9   4   9       11.04       -9.03     12.09 o 
  10   4   9       10.07       -0.57     14.06 o 
  11   4   9       14.90       17.52     30.16 o 
  12   4   9        9.05       15.37     17.63 o 
 -12   5   9       17.39       -6.18     25.18 o 
 -11   5   9       21.99      -12.83     19.00 o 
 -10   5   9      115.71      155.63     22.33 o 
  -9   5   9       33.87       58.16     13.02 o 
  -8   5   9        0.04        9.48      9.22 o 
  -7   5   9       59.21       76.01     19.93 o 
  -6   5   9      141.79      161.87     12.91 o 
  -5   5   9      608.87      580.64     24.27 o 
  -4   5   9      714.25      835.26     18.92 o 
  -3   5   9     2629.79     2827.53     58.08 o 
  -2   5   9      252.93      231.46     14.02 o 
  -1   5   9     2092.94     2441.02     52.54 o 
   0   5   9       80.66      148.11     10.04 o 
   1   5   9     2069.62     2431.76     59.20 o 
   2   5   9      259.03      244.69     11.98 o 
   3   5   9     2584.41     2900.42     70.54 o 
   4   5   9      706.54      800.15     26.62 o 
   5   5   9      614.94      669.83     30.23 o 
   6   5   9      144.48      152.90     17.70 o 
   7   5   9       58.18       78.20     46.55 o 
   8   5   9        0.04        3.47     11.70 o 
   9   5   9       33.08       77.90     17.63 o 
  10   5   9      115.59      168.28     34.91 o 
  11   5   9       22.30       18.09     23.51 o 
  12   5   9       17.27       30.16     23.51 o 
 -12   6   9        0.00       16.63     25.18 o 
 -11   6   9        3.73       10.45     22.33 o 
 -10   6   9       18.90       16.15     21.38 o 
  -9   6   9       68.37       68.57     13.48 o 
  -8   6   9      161.77      173.94     16.57 o 
  -7   6   9      417.72      346.30     25.87 o 
  -6   6   9      186.00      181.86     17.78 o 
  -5   6   9     1099.88     1102.34     28.63 o 
  -4   6   9     1117.80     1291.46     27.09 o 
  -3   6   9     1658.74     1691.55     44.08 o 
  -2   6   9      364.01      306.65     10.91 o 
  -1   6   9      510.50      466.08     19.69 o 
   0   6   9       27.84       25.91      5.32 o 
   1   6   9      521.72      480.03     19.32 o 
   2   6   9      369.00      312.19     13.98 o 
   3   6   9     1656.18     1708.47     45.74 o 
   4   6   9     1111.98     1283.01     37.78 o 
   5   6   9     1112.45     1104.46     43.66 o 
   6   6   9      192.08      176.17     19.11 o 
   7   6   9      408.40      367.19     27.70 o 
   8   6   9      164.08      187.65     22.16 o 
   9   6   9       67.98       66.00     17.30 o 
  10   6   9       19.12       25.43     15.28 o 
  11   6   9        3.83        8.23     16.11 o 
  12   6   9        0.01      -16.16     16.16 o 
 -11   7   9        7.05       -0.95     21.38 o 
 -10   7   9       18.59        9.98     19.95 o 
  -9   7   9       33.47       27.18     11.13 o 
  -8   7   9       36.96       31.54     10.43 o 
  -7   7   9      377.08      412.76     21.90 o 
  -6   7   9      184.64      170.62     13.72 o 
  -5   7   9       80.60       91.73      8.34 o 
  -4   7   9      534.07      594.14     18.14 o 
  -3   7   9      983.02     1020.79     29.26 o 
  -2   7   9       88.21      114.82      7.67 o 
  -1   7   9       74.52       74.56      7.35 o 
   0   7   9       31.56        3.54      6.55 o 
   1   7   9       87.75       70.23      7.29 o 
   2   7   9       91.51      123.26     11.36 o 
   3   7   9      964.15      974.36     40.17 o 
   4   7   9      540.39      606.09     48.02 o 
   5   7   9       78.21       74.54     13.24 o 
   6   7   9      187.86      228.48     21.76 o 
   7   7   9      379.75      406.01     29.22 o 
   8   7   9       37.83       39.69     16.86 o 
   9   7   9       33.82       42.81     16.03 o 
  10   7   9       18.48       -9.69     17.10 o 
  11   7   9        7.18       22.61     17.46 o 
  12   7   9       10.91      -16.03     16.03 o 
 -11   8   9        8.39       19.95     24.23 o 
 -10   8   9       87.75       94.53     28.98 o 
  -9   8   9       26.04       18.74     15.69 o 
  -8   8   9       89.61       79.13     12.78 o 
  -7   8   9       82.62       63.32     11.68 o 
  -6   8   9      973.75     1097.70     35.33 o 
  -5   8   9       24.60       15.05      5.93 o 
  -4   8   9      953.49      927.60     24.84 o 
  -3   8   9       30.32       38.41      7.06 o 
  -2   8   9        1.96       -4.28      4.28 o 
  -1   8   9      785.61      830.05     26.39 o 
   0   8   9      190.55      219.78     12.60 o 
   1   8   9      779.66      852.87     26.81 o 
   2   8   9        2.15       -0.75      5.87 o 
   3   8   9       26.92       34.58      7.97 o 
   4   8   9      957.19     1027.47     40.81 o 
   5   8   9       28.28       19.06     11.56 o 
   6   8   9      985.24     1038.47     46.01 o 
   7   8   9       84.20       75.56     20.19 o 
   8   8   9       90.53      111.35     23.75 o 
   9   8   9       26.95       30.69     15.44 o 
  10   8   9       89.22       95.82     23.75 o 
  11   8   9        8.19      -11.88     15.62 o 
 -11   9   9        2.27      -16.15     21.85 o 
 -10   9   9       28.49       25.62     17.81 o 
  -9   9   9        8.93       -1.10     13.70 o 
  -8   9   9       76.33       48.24     15.83 o 
  -7   9   9       40.77       38.09     10.27 o 
  -6   9   9      225.47      243.78     16.66 o 
  -5   9   9      118.50      125.11     15.27 o 
  -4   9   9       88.08      102.23      7.95 o 
  -3   9   9      499.96      502.60     20.04 o 
  -2   9   9       11.37       14.23      5.39 o 
  -1   9   9        9.02       11.59      6.08 o 
   0   9   9       55.05       42.24      7.78 o 
   1   9   9        8.71        0.31      5.93 o 
   2   9   9       12.99       11.43      6.74 o 
   3   9   9      501.18      515.90     21.56 o 
   4   9   9       93.15       82.03     19.48 o 
   5   9   9      118.91      122.11     17.79 o 
   6   9   9      229.04      241.72     55.10 o 
   7   9   9       41.49       15.20     17.10 o 
   8   9   9       76.51       83.58     22.56 o 
   9   9   9        8.35        2.04     14.06 o 
  10   9   9       29.55       60.07     18.96 o 
  11   9   9        2.39      -10.68     17.81 o 
 -11  10   9        0.07       24.70     25.65 o 
 -10  10   9       57.44       59.85     19.97 o 
  -9  10   9       47.85       48.33     17.91 o 
  -8  10   9      271.27      253.89     26.35 o 
  -7  10   9       95.46       84.42     16.84 o 
  -6  10   9      473.30      470.01     23.59 o 
  -5  10   9       99.15      123.12     12.30 o 
  -4  10   9      222.80      256.78     20.54 o 
  -3  10   9       83.78       78.30      9.97 o 
  -2  10   9      142.87      153.85     10.68 o 
  -1  10   9      533.95      550.50     22.28 o 
   0  10   9      139.42      203.71     21.59 o 
   1  10   9      531.92      591.78     22.85 o 
   2  10   9      143.66      168.79     13.41 o 
   3  10   9       87.73       82.52     11.63 o 
   4  10   9      224.44      219.39     21.47 o 
   5  10   9      103.63       88.82     16.42 o 
   6  10   9      466.87      525.01     40.85 o 
   7  10   9       92.23      106.03     18.98 o 
   8  10   9      267.85      242.24     26.70 o 
   9  10   9       47.45       49.02     20.90 o 
  10  10   9       56.43       50.96     19.60 o 
  11  10   9        0.08      -11.70     19.24 o 
 -10  11   9        6.92        3.98     17.81 o 
  -9  11   9        1.08       -0.73     14.61 o 
  -8  11   9       10.34        4.69     25.89 o 
  -7  11   9       85.90       92.45     17.80 o 
  -6  11   9       12.42       28.91     13.70 o 
  -5  11   9       96.65       90.10     15.74 o 
  -4  11   9      100.56       82.33     14.47 o 
  -3  11   9      164.38      149.93     14.74 o 
  -2  11   9      160.16      137.53     15.08 o 
  -1  11   9      165.58      183.05     15.38 o 
   0  11   9       72.28      101.51     15.75 o 
   1  11   9      154.45      185.02     16.85 o 
   2  11   9      162.48      158.43     20.77 o 
   3  11   9      162.73      182.27     20.98 o 
   4  11   9      100.37       85.60     16.11 o 
   5  11   9      100.95      106.02     17.91 o 
   6  11   9       11.57       21.14     14.11 o 
   7  11   9       86.99       69.47     17.79 o 
   8  11   9       10.13        0.79     14.61 o 
   9  11   9        0.92      -12.16     15.01 o 
  10  11   9        6.44      -15.26     15.26 o 
 -10  12   9        9.88        7.60     21.61 o 
  -9  12   9        7.69       38.01     16.41 o 
  -8  12   9       18.71       15.35     15.18 o 
  -7  12   9       86.52      138.34     20.48 o 
  -6  12   9       29.46       27.15     13.88 o 
  -5  12   9      404.24      421.94     47.03 o 
  -4  12   9       72.81       68.73     14.13 o 
  -3  12   9      286.46      341.25     25.08 o 
  -2  12   9      140.70      124.28     11.32 o 
  -1  12   9       66.25       60.10     10.88 o 
   0  12   9       13.80       21.78      8.40 o 
   1  12   9       64.01       41.04     19.10 o 
   2  12   9      142.20      142.56     18.59 o 
   3  12   9      299.36      353.45     28.88 o 
   4  12   9       74.36       77.83     22.09 o 
   5  12   9      398.78      451.79     42.99 o 
   6  12   9       28.88       49.59     16.86 o 
   7  12   9       87.89       68.71     19.71 o 
   8  12   9       19.43       -3.96     15.62 o 
   9  12   9        7.84       10.01     16.75 o 
  10  12   9        9.70       27.14     18.62 o 
 -10  13   9        0.01        1.57     40.38 o 
  -9  13   9       58.56       70.72     20.46 o 
  -8  13   9        7.46       20.72     14.92 o 
  -7  13   9       14.40        7.31     14.06 o 
  -6  13   9       42.13       50.14     15.55 o 
  -5  13   9       98.26      113.76     28.03 o 
  -4  13   9       13.80       20.61     12.19 o 
  -3  13   9       96.88       96.12     13.56 o 
  -2  13   9       32.06       36.94     10.58 o 
  -1  13   9      342.38      327.20     27.18 o 
   0  13   9       25.62       29.45     13.77 o 
   1  13   9      333.80      345.96     57.00 o 
   2  13   9       29.59       51.72     14.94 o 
   3  13   9      101.10       93.29     18.29 o 
   4  13   9       14.58        8.03     13.45 o 
   5  13   9       97.74      119.98     20.61 o 
   6  13   9       43.64       40.80     16.94 o 
   7  13   9       15.18       45.72     17.63 o 
   8  13   9        7.62       22.35     38.71 o 
   9  13   9       57.96       61.24     29.45 o 
  10  13   9        0.00       23.28     18.81 o 
  -9  14   9        4.95       -9.14     15.98 o 
  -8  14   9        5.12        7.34     16.06 o 
  -7  14   9      103.20      110.30     20.56 o 
  -6  14   9       44.03       44.05     16.23 o 
  -5  14   9      103.76      117.05     19.75 o 
  -4  14   9        7.68       17.23     12.44 o 
  -3  14   9      175.00      219.35     19.08 o 
  -2  14   9       43.28       43.03     11.66 o 
  -1  14   9      146.41      126.94     21.38 o 
   0  14   9       51.37       49.79     29.45 o 
   1  14   9      141.66      102.60     31.59 o 
   2  14   9       42.07       36.22     15.74 o 
   3  14   9      173.54      185.09     24.18 o 
   4  14   9        6.84        2.93     13.66 o 
   5  14   9       98.75      124.40     23.04 o 
   6  14   9       41.59       61.97     17.61 o 
   7  14   9      102.92      166.93     71.49 o 
   8  14   9        5.68       17.30     22.56 o 
   9  14   9        5.23      -15.40     16.60 o 
  -8  15   9        1.14      -12.04     14.49 o 
  -7  15   9        2.48       38.00     23.51 o 
  -6  15   9       25.22       32.83     15.74 o 
  -5  15   9        1.14       28.49     20.19 o 
  -4  15   9       65.24       91.54     18.37 o 
  -3  15   9       43.72       22.56     11.45 o 
  -2  15   9       28.50       41.60     12.36 o 
  -1  15   9       28.56       10.69     11.92 o 
   0  15   9        0.94       -1.74     12.90 o 
   1  15   9       29.12       44.74     32.30 o 
   2  15   9       27.42       23.24     15.28 o 
   3  15   9       43.99       24.89     15.44 o 
   4  15   9       66.46       69.44     18.80 o 
   5  15   9        1.33      -13.76     13.76 o 
   6  15   9       26.32       37.57     17.63 o 
   7  15   9        2.63       23.82     17.91 o 
   8  15   9        1.24       -0.64     16.96 o 
  -8  16   9       56.03       54.46     25.65 o 
  -7  16   9       16.31       61.61     33.73 o 
  -6  16   9       54.22       45.16     17.91 o 
  -5  16   9      101.45      124.96     21.51 o 
  -4  16   9       11.00       22.59     12.63 o 
  -3  16   9       60.91       55.16     14.30 o 
  -2  16   9       54.12       56.85     13.33 o 
  -1  16   9       49.39       43.10     12.76 o 
   0  16   9       29.83       52.30     16.96 o 
   1  16   9       48.24       28.08     15.78 o 
   2  16   9       53.85       53.11     17.61 o 
   3  16   9       59.79       63.89     42.04 o 
   4  16   9       11.50       43.61     17.28 o 
   5  16   9      101.75      126.56     23.97 o 
   6  16   9       53.43       98.02     34.91 o 
   7  16   9       15.79       71.97     21.83 o 
   8  16   9       56.53       63.59     21.13 o 
  -7  17   9        1.88       -2.77     17.20 o 
  -6  17   9       49.86       50.94     23.75 o 
  -5  17   9       80.99      122.00     21.47 o 
  -4  17   9       72.00       88.04     27.24 o 
  -3  17   9       64.32       61.29     14.63 o 
  -2  17   9       52.37       55.38     24.58 o 
  -1  17   9      118.20      115.88     16.75 o 
   0  17   9       15.98       13.46     15.44 o 
   1  17   9      115.53      161.81     23.33 o 
   2  17   9       50.90       37.98     17.30 o 
   3  17   9       63.20       72.97     20.12 o 
   4  17   9       72.06      124.90     23.06 o 
   5  17   9       80.08      105.46     35.86 o 
   6  17   9       50.54       88.31     23.66 o 
   7  17   9        1.75       -3.62     17.99 o 
  -6  18   9        3.30       -6.18     20.90 o 
  -5  18   9       15.48       27.31     15.06 o 
  -4  18   9        0.13      -11.82     11.87 o 
  -3  18   9       49.02       30.04     16.54 o 
  -2  18   9        6.82       -5.66     11.93 o 
  -1  18   9       61.39       52.73     15.00 o 
   0  18   9        0.28      -11.60     11.60 o 
   1  18   9       62.44       60.18     41.56 o 
   2  18   9        6.93       12.07     15.95 o 
   3  18   9       50.14       76.70     24.70 o 
   4  18   9        0.07       20.84     19.00 o 
   5  18   9       14.59       19.71     18.81 o 
   6  18   9        3.71        3.15     18.73 o 
  -5  19   9        1.97        1.07     17.00 o 
  -4  19   9       32.65       22.38     15.90 o 
  -3  19   9       10.49        9.69     13.20 o 
  -2  19   9       22.16       32.99     14.83 o 
  -1  19   9      151.53      164.20     20.28 o 
   0  19   9       19.91       13.17     13.27 o 
   1  19   9      148.95      158.87     26.24 o 
   2  19   9       21.72        6.83     17.12 o 
   3  19   9        9.70       -6.39     17.43 o 
   4  19   9       31.95       10.77     18.44 o 
   5  19   9        1.94       15.48     19.71 o 
  -3  20   9       39.33       21.29     17.30 o 
  -2  20   9        2.72       12.39     17.10 o 
  -1  20   9       36.71       41.26     15.68 o 
   0  20   9        1.33      -13.76     13.76 o 
   1  20   9       35.62       31.72     15.69 o 
   2  20   9        2.68       -2.39     17.61 o 
   3  20   9       39.40        9.81     18.64 o 
   0   0  10     3825.10     4298.13    118.91 o 
   1   0  10        1.49       -0.53      2.45 o 
   2   0  10     3891.91     3912.04     78.01 o 
   3   0  10       18.38       31.21      3.91 o 
   4   0  10     1020.86     1030.93     22.34 o 
   5   0  10      219.10      208.88     10.98 o 
   6   0  10        0.01        8.07      7.22 o 
   7   0  10      750.32      769.60     53.09 o 
   8   0  10      139.91      101.11     16.12 o 
   9   0  10       81.63       49.62     14.40 o 
  10   0  10       22.62       13.24     15.91 o 
  11   0  10        2.95       11.94     25.65 o 
  12   0  10       27.09       25.97     19.35 o 
 -12   1  10        0.72      -11.88     19.95 o 
 -11   1  10       17.58       22.00     15.74 o 
 -10   1  10       88.53       82.05     17.47 o 
  -9   1  10       18.02       -9.40     11.25 o 
  -8   1  10      166.72      215.32     20.70 o 
  -7   1  10       16.30       -4.53      7.73 o 
  -6   1  10      115.06      137.98     13.38 o 
  -5   1  10      973.20      942.37     29.08 o 
  -4   1  10      150.46      151.22      6.67 o 
  -3   1  10     1314.07     1296.65     34.62 o 
  -2   1  10      985.39      919.66     18.12 o 
  -1   1  10      172.41      224.30     11.41 o 
   0   1  10       65.56      142.54     14.01 o 
   1   1  10      178.49      188.81      6.52 o 
   2   1  10      961.75      916.56     18.77 o 
   3   1  10     1302.64     1326.15     26.58 o 
   4   1  10      141.23      131.00      8.66 o 
   5   1  10      971.69      950.16     24.52 o 
   6   1  10      111.60      110.67     16.46 o 
   7   1  10       14.53       -4.28     13.06 o 
   8   1  10      168.73      215.28     21.23 o 
   9   1  10       17.49       18.75     18.29 o 
  10   1  10       87.13      117.89     19.74 o 
  11   1  10       16.84        0.54     14.43 o 
  12   1  10        0.77      -12.35     15.15 o 
 -12   2  10        0.14        1.90     20.90 o 
 -11   2  10       19.75       -8.12     13.72 o 
 -10   2  10       24.36       22.47     14.20 o 
  -9   2  10      105.19       95.56     16.75 o 
  -8   2  10       14.24        1.06      8.96 o 
  -7   2  10      178.73      170.42     14.38 o 
  -6   2  10      235.72      206.23     20.14 o 
  -5   2  10      181.83      163.31     11.45 o 
  -4   2  10      842.58      871.12     19.59 o 
  -3   2  10      613.98      707.58     23.63 o 
  -2   2  10     2454.63     2782.26     50.47 o 
  -1   2  10      156.17      118.74      6.97 o 
   0   2  10       93.43       82.68      5.94 o 
   1   2  10      152.83      116.86      4.50 o 
   2   2  10     2435.30     2757.50     50.68 o 
   3   2  10      623.22      683.00     16.48 o 
   4   2  10      828.55      874.36     36.75 o 
   5   2  10      182.72      147.53     10.48 o 
   6   2  10      231.04      212.87     18.05 o 
   7   2  10      175.94      169.31     21.38 o 
   8   2  10       13.79        5.20     11.07 o 
   9   2  10      107.62      113.12     26.36 o 
  10   2  10       24.44       15.29     15.44 o 
  11   2  10       20.10       28.09     16.45 o 
  12   2  10        0.19      -11.24     15.28 o 
 -12   3  10        3.28        0.95     23.75 o 
 -11   3  10       26.96       41.80     25.65 o 
 -10   3  10       20.74       31.72     14.92 o 
  -9   3  10       52.29       50.03     22.80 o 
  -8   3  10       60.50       54.49     11.28 o 
  -7   3  10      368.47      307.43     18.91 o 
  -6   3  10      338.81      341.59     17.47 o 
  -5   3  10     1504.88     1511.36     41.70 o 
  -4   3  10      343.64      342.77     11.72 o 
  -3   3  10      783.83      771.65     18.23 o 
  -2   3  10     1220.71     1526.23     28.89 o 
  -1   3  10      799.65      856.16     20.73 o 
   0   3  10      417.85      769.70     18.91 o 
   1   3  10      782.43      846.44     17.00 o 
   2   3  10     1213.36     1426.87     28.94 o 
   3   3  10      794.69      802.82     36.13 o 
   4   3  10      340.23      323.09     13.30 o 
   5   3  10     1500.42     1520.11     35.13 o 
   6   3  10      334.22      338.30     23.72 o 
   7   3  10      373.76      373.77     26.02 o 
   8   3  10       61.39       50.32     15.91 o 
   9   3  10       55.55       37.87     15.91 o 
  10   3  10       21.76       45.60     22.56 o 
  11   3  10       26.47       32.15     16.94 o 
  12   3  10        3.44      -12.72     25.41 o 
 -12   4  10       31.23       30.40     27.55 o 
 -11   4  10       98.76      119.23     30.40 o 
 -10   4  10       13.47       12.86     13.39 o 
  -9   4  10       88.92      113.50     15.35 o 
  -8   4  10       41.59       45.03     10.63 o 
  -7   4  10      393.65      390.76     21.00 o 
  -6   4  10      316.41      290.50     16.72 o 
  -5   4  10      361.61      399.23     17.28 o 
  -4   4  10      627.55      646.40     27.63 o 
  -3   4  10      441.23      334.38     16.70 o 
  -2   4  10     3618.42     3802.15     68.88 o 
  -1   4  10      936.71      916.29     22.77 o 
   0   4  10     2049.19     1933.92     41.97 o 
   1   4  10      933.75      899.77     18.43 o 
   2   4  10     3625.89     3743.99     76.62 o 
   3   4  10      448.87      371.50     17.83 o 
   4   4  10      603.66      654.09     22.47 o 
   5   4  10      364.79      367.68     23.01 o 
   6   4  10      315.65      291.72     13.93 o 
   7   4  10      390.20      343.09     25.99 o 
   8   4  10       41.89       27.72     13.26 o 
   9   4  10       87.83       96.00     17.61 o 
  10   4  10       13.25       13.52     14.94 o 
  11   4  10       98.80      130.09     34.68 o 
  12   4  10       32.12        7.62     16.75 o 
 -12   5  10        6.50      -19.95     19.95 o 
 -11   5  10       24.07       16.63     22.33 o 
 -10   5  10       41.19       82.18     26.60 o 
  -9   5  10       51.93       68.87     13.29 o 
  -8   5  10        0.64       -8.55      8.55 o 
  -7   5  10      693.27      687.45     27.00 o 
  -6   5  10      192.10      214.23     14.50 o 
  -5   5  10     2093.78     2349.29     52.30 o 
  -4   5  10      891.34      786.16     43.89 o 
  -3   5  10      433.52      412.97     23.75 o 
  -2   5  10     1189.01     1022.94     27.80 o 
  -1   5  10      451.57      415.68     16.23 o 
   0   5  10      486.19      654.94     26.51 o 
   1   5  10      451.71      378.97     11.12 o 
   2   5  10     1198.13      991.33     28.55 o 
   3   5  10      417.93      411.96     16.67 o 
   4   5  10      894.62      909.56     27.64 o 
   5   5  10     2083.06     2372.14     77.07 o 
   6   5  10      181.92      162.48     19.48 o 
   7   5  10      694.34      640.86     33.92 o 
   8   5  10        1.06        4.99     11.76 o 
   9   5  10       50.42       55.87     28.74 o 
  10   5  10       41.17       63.38     17.30 o 
  11   5  10       23.46       24.97     16.94 o 
  12   5  10        6.54       -9.19     16.56 o 
 -12   6  10       11.95       23.28     36.58 o 
 -11   6  10       35.61       25.18     24.23 o 
 -10   6  10       33.27       50.83     23.75 o 
  -9   6  10      300.76      312.26     22.48 o 
  -8   6  10      117.76      111.00     14.41 o 
  -7   6  10      597.17      598.33     25.76 o 
  -6   6  10       72.47       70.74      9.96 o 
  -5   6  10      710.06      728.24     21.22 o 
  -4   6  10      888.85      849.51     22.36 o 
  -3   6  10       80.18       71.30      7.62 o 
  -2   6  10      798.79      787.97     23.96 o 
  -1   6  10      666.08      679.08     23.00 o 
   0   6  10     2430.08     2469.18     60.27 o 
   1   6  10      653.61      613.03     20.19 o 
   2   6  10      791.12      806.31     24.76 o 
   3   6  10       80.65       73.69      8.44 o 
   4   6  10      888.58      910.54     29.08 o 
   5   6  10      713.81      715.19     33.76 o 
   6   6  10       69.98      101.55     15.41 o 
   7   6  10      588.12      698.11     35.74 o 
   8   6  10      117.11      145.33     21.38 o 
   9   6  10      299.18      309.42     28.53 o 
  10   6  10       32.68       38.78     16.27 o 
  11   6  10       35.05       40.17     34.20 o 
  12   6  10       11.78       36.63     19.78 o 
 -11   7  10       59.23       77.90     28.50 o 
 -10   7  10        2.37       -0.80     15.35 o 
  -9   7  10      155.37      136.65     21.00 o 
  -8   7  10       90.33       71.85     13.07 o 
  -7   7  10       23.57       27.87      9.38 o 
  -6   7  10      662.68      657.08     45.82 o 
  -5   7  10       68.04       47.05      7.41 o 
  -4   7  10      217.48      206.60     11.30 o 
  -3   7  10      347.37      359.13     23.63 o 
  -2   7  10       66.70       59.50      7.18 o 
  -1   7  10       79.74      109.23      8.20 o 
   0   7  10       40.47       34.40      5.56 o 
   1   7  10       81.04      111.52      8.88 o 
   2   7  10       63.67       52.82      7.43 o 
   3   7  10      338.99      316.99     16.70 o 
   4   7  10      223.08      240.45     17.33 o 
   5   7  10       63.83       57.56     32.06 o 
   6   7  10      672.67      693.01     34.59 o 
   7   7  10       24.29       41.06     14.01 o 
   8   7  10       90.54       97.16     17.80 o 
   9   7  10      155.08      167.71     23.64 o 
  10   7  10        2.41       14.41     15.55 o 
  11   7  10       59.65       82.09     21.13 o 
 -11   8  10       36.94       77.43     28.03 o 
 -10   8  10       16.67       38.58     18.46 o 
  -9   8  10       52.50       50.64     27.31 o 
  -8   8  10       94.04       68.74     17.69 o 
  -7   8  10       89.84      120.41     13.04 o 
  -6   8  10      638.83      715.65     27.10 o 
  -5   8  10      185.38      161.48     10.34 o 
  -4   8  10      110.24      104.91      7.12 o 
  -3   8  10       45.22       67.68      8.04 o 
  -2   8  10      225.31      244.09     11.10 o 
  -1   8  10      676.52      645.67     21.99 o 
   0   8  10     7985.33     8294.08    191.46 o 
   1   8  10      678.49      615.92     21.93 o 
   2   8  10      230.74      281.53     15.15 o 
   3   8  10       46.05       54.84      8.84 o 
   4   8  10      109.63       92.63     11.38 o 
   5   8  10      186.95      157.05     29.93 o 
   6   8  10      644.76      775.26     45.13 o 
   7   8  10       92.01       84.78     17.04 o 
   8   8  10       94.68      109.50     19.65 o 
   9   8  10       51.55       66.26     18.64 o 
  10   8  10       16.47       13.17     16.16 o 
  11   8  10       36.09       41.33     19.26 o 
 -11   9  10        4.70       32.30     24.23 o 
 -10   9  10       47.63       57.26     18.67 o 
  -9   9  10       28.92       25.86     15.83 o 
  -8   9  10        4.99       15.64     14.00 o 
  -7   9  10       64.50       93.71     20.90 o 
  -6   9  10       83.32       87.36     13.00 o 
  -5   9  10      449.47      362.99     47.12 o 
  -4   9  10      141.14      134.78     13.69 o 
  -3   9  10       84.56       68.02      8.70 o 
  -2   9  10      401.49      421.80     15.47 o 
  -1   9  10      241.80      210.35     13.10 o 
   0   9  10      309.20      383.29     17.46 o 
   1   9  10      244.32      195.89     13.24 o 
   2   9  10      407.20      438.27     23.67 o 
   3   9  10       82.72       75.17     16.60 o 
   4   9  10      143.44      128.64     17.34 o 
   5   9  10      444.79      440.03     73.63 o 
   6   9  10       81.64       42.96     14.96 o 
   7   9  10       65.97       59.13     15.95 o 
   8   9  10        4.45       20.93     14.94 o 
   9   9  10       26.87       42.94     21.85 o 
  10   9  10       47.74       26.82     17.31 o 
  11   9  10        4.55        5.68     16.08 o 
 -11  10  10        1.02       31.35     28.50 o 
 -10  10  10       21.68       29.04     17.35 o 
  -9  10  10       18.84       36.92     16.60 o 
  -8  10  10       76.22       82.23     50.59 o 
  -7  10  10       12.45       21.84     13.01 o 
  -6  10  10      118.05      113.28     17.69 o 
  -5  10  10      234.76      254.29     46.55 o 
  -4  10  10      835.98      853.25     30.38 o 
  -3  10  10      244.98      255.31     26.36 o 
  -2  10  10      816.05      738.58     22.61 o 
  -1  10  10       25.32       39.96      8.05 o 
   0  10  10       90.82       82.01      9.90 o 
   1  10  10       23.94       15.94      7.49 o 
   2  10  10      813.10      787.10     27.72 o 
   3  10  10      240.12      227.56     16.22 o 
   4  10  10      846.53      947.26     41.79 o 
   5  10  10      232.93      296.16     26.20 o 
   6  10  10      112.91      125.16     19.65 o 
   7  10  10       12.38       10.61     14.10 o 
   8  10  10       77.32       69.68     18.30 o 
   9  10  10       19.30       12.97     28.03 o 
  10  10  10       21.84       29.22     17.24 o 
  11  10  10        0.82      -16.08     16.08 o 
 -10  11  10        3.90       11.46     16.51 o 
  -9  11  10        2.16       21.46     15.96 o 
  -8  11  10       26.87       33.51     23.04 o 
  -7  11  10       10.57       26.25     13.70 o 
  -6  11  10      214.83      236.88     23.25 o 
  -5  11  10      127.57       92.56     15.71 o 
  -4  11  10       68.53       70.02     14.15 o 
  -3  11  10       74.82       84.68      9.97 o 
  -2  11  10        4.74       -0.31      6.04 o 
  -1  11  10        5.61        3.27      7.21 o 
   0  11  10      303.35      289.11     16.90 o 
   1  11  10        6.11        1.31      7.17 o 
   2  11  10        5.86       10.93      8.17 o 
   3  11  10       77.29       51.72     18.76 o 
   4  11  10       70.48       55.01     14.92 o 
   5  11  10      134.56      143.02     19.78 o 
   6  11  10      220.43      231.51     25.01 o 
   7  11  10       11.98       29.67     15.74 o 
   8  11  10       27.14       26.09     28.03 o 
   9  11  10        2.26        7.65     15.89 o 
  10  11  10        4.10       -3.15     16.78 o 
 -10  12  10        7.08        7.31     16.76 o 
  -9  12  10        0.65      -14.78     20.66 o 
  -8  12  10        5.10       -3.22     14.04 o 
  -7  12  10       14.46       15.16     24.46 o 
  -6  12  10        9.56       14.12     13.32 o 
  -5  12  10       27.54       16.45     12.21 o 
  -4  12  10      393.83      327.45     55.58 o 
  -3  12  10      151.35      136.64     14.53 o 
  -2  12  10      147.53      153.50     14.57 o 
  -1  12  10       52.80       63.67     12.61 o 
   0  12  10      475.92      548.88     24.09 o 
   1  12  10       51.19       41.72     10.39 o 
   2  12  10      137.45      158.21     19.97 o 
   3  12  10      146.63      160.91     20.90 o 
   4  12  10      389.77      358.98     30.16 o 
   5  12  10       27.02       34.99     20.66 o 
   6  12  10       10.18        7.31     13.94 o 
   7  12  10       13.34        6.48     14.25 o 
   8  12  10        5.30        3.78     15.93 o 
   9  12  10        0.92        1.66     16.46 o 
  10  12  10        7.15        4.93     18.46 o 
  -9  13  10        0.07       16.87     36.58 o 
  -8  13  10       15.63        6.65     14.23 o 
  -7  13  10       48.62       34.75     15.86 o 
  -6  13  10      142.29      131.85     35.63 o 
  -5  13  10      123.83      133.59     19.48 o 
  -4  13  10      106.21       86.99     28.26 o 
  -3  13  10       42.16       38.10     11.16 o 
  -2  13  10      107.90       96.80     13.36 o 
  -1  13  10       75.75       71.07     16.42 o 
   0  13  10        8.93      -10.50     11.25 o 
   1  13  10       73.17       66.05     15.79 o 
   2  13  10      103.00      132.49     19.31 o 
   3  13  10       42.10       39.49     15.55 o 
   4  13  10      107.85      100.89     25.89 o 
   5  13  10      127.86      124.21     20.30 o 
   6  13  10      145.56      157.57     27.55 o 
   7  13  10       50.02       57.32     18.98 o 
   8  13  10       14.71        9.67     21.14 o 
   9  13  10        0.07       -4.96     20.19 o 
  -9  14  10       27.38      -18.05     18.05 o 
  -8  14  10       24.35       15.84     16.55 o 
  -7  14  10       25.30       13.72     14.84 o 
  -6  14  10       72.97       86.47     27.79 o 
  -5  14  10        4.36       -6.27     11.86 o 
  -4  14  10       18.18        1.48     12.29 o 
  -3  14  10       15.75       24.86     11.14 o 
  -2  14  10      205.98      214.05     18.31 o 
  -1  14  10      145.96      141.88     20.46 o 
   0  14  10      629.97      696.62     54.39 o 
   1  14  10      148.73      122.21     19.78 o 
   2  14  10      208.01      188.27     23.78 o 
   3  14  10       15.59       19.00     15.26 o 
   4  14  10       18.55       11.88     14.44 o 
   5  14  10        4.38        6.60     16.63 o 
   6  14  10       70.87       72.54     18.96 o 
   7  14  10       25.92       32.80     18.29 o 
   8  14  10       24.94       14.50     17.24 o 
   9  14  10       27.44        2.67     18.10 o 
  -8  15  10       25.48       24.22     37.05 o 
  -7  15  10       28.13       18.98     16.29 o 
  -6  15  10        4.17       -8.10     13.47 o 
  -5  15  10       22.86       21.91     14.94 o 
  -4  15  10       27.07       18.93     11.38 o 
  -3  15  10       52.42       59.38     12.89 o 
  -2  15  10      159.05      187.73     23.60 o 
  -1  15  10       25.61       13.29     10.71 o 
   0  15  10      122.78      123.73     21.16 o 
   1  15  10       25.39       14.21     17.34 o 
   2  15  10      157.53      136.47     22.00 o 
   3  15  10       51.54       29.66     16.08 o 
   4  15  10       26.28       14.49     15.45 o 
   5  15  10       23.22        5.30     15.10 o 
   6  15  10        3.80       -7.67     14.94 o 
   7  15  10       28.16       22.74     18.73 o 
   8  15  10       24.87       18.53     18.14 o 
  -8  16  10        6.74       20.37     17.91 o 
  -7  16  10        4.17      -14.94     14.94 o 
  -6  16  10       10.14        8.93     15.64 o 
  -5  16  10       33.51       30.44     38.24 o 
  -4  16  10      211.67      239.78     21.90 o 
  -3  16  10       14.54       14.19     14.68 o 
  -2  16  10      121.98       88.28     15.29 o 
  -1  16  10       42.55       56.36     13.81 o 
   0  16  10       49.43       32.18     16.78 o 
   1  16  10       41.67       28.60     16.78 o 
   2  16  10      121.62      136.43     47.26 o 
   3  16  10       13.98       46.55     18.14 o 
   4  16  10      212.40      273.16     30.22 o 
   5  16  10       34.25       42.49     17.79 o 
   6  16  10       10.27        7.63     18.53 o 
   7  16  10        4.17       -0.84     17.31 o 
   8  16  10        6.73       26.98     19.14 o 
  -7  17  10       59.34      108.72     31.59 o 
  -6  17  10        4.95       16.40     16.75 o 
  -5  17  10       77.20       82.00     19.89 o 
  -4  17  10       25.22       49.60     14.92 o 
  -3  17  10       17.60       14.96     12.47 o 
  -2  17  10       87.88       90.86     18.33 o 
  -1  17  10        0.00       -5.50     10.85 o 
   0  17  10       80.43       83.36     19.81 o 
   1  17  10        0.00        0.94     15.28 o 
   2  17  10       87.09       92.45     29.69 o 
   3  17  10       17.60        9.98     16.78 o 
   4  17  10       26.23       29.00     18.29 o 
   5  17  10       76.96       81.44     22.34 o 
   6  17  10        5.60       12.42     17.38 o 
   7  17  10       59.00       73.59     22.18 o 
  -6  18  10       15.69       31.57     15.77 o 
  -5  18  10       15.33       33.52     15.39 o 
  -4  18  10       31.92       37.14     14.89 o 
  -3  18  10       41.31       92.25     18.05 o 
  -2  18  10       85.99       92.63     16.67 o 
  -1  18  10       40.77       49.93     14.56 o 
   0  18  10       98.70       77.31     16.54 o 
   1  18  10       40.45       12.44     16.56 o 
   2  18  10       85.95       87.47     21.47 o 
   3  18  10       40.59       45.12     19.81 o 
   4  18  10       31.10       39.06     53.44 o 
   5  18  10       15.57       14.17     18.13 o 
   6  18  10       16.12       -0.67     17.95 o 
  -5  19  10        7.32       24.86     18.30 o 
  -4  19  10       12.21       -4.86     13.94 o 
  -3  19  10       32.77       57.08     15.53 o 
  -2  19  10       84.75      121.25     18.57 o 
  -1  19  10       19.54       26.53     15.92 o 
   0  19  10        8.87       22.51     14.06 o 
   1  19  10       19.58       39.55     19.31 o 
   2  19  10       84.09      104.83     23.59 o 
   3  19  10       31.73       61.38     21.98 o 
   4  19  10       11.49        5.80     17.65 o 
   5  19  10        6.82       17.98     20.30 o 
  -3  20  10        1.35        8.93     17.52 o 
  -2  20  10       18.39        7.65     14.50 o 
  -1  20  10        8.97       23.39     14.26 o 
   0  20  10       86.49       69.93     17.44 o 
   1  20  10        9.01        4.77     14.88 o 
   2  20  10       18.09       32.16     26.60 o 
   3  20  10        1.24        2.67     41.33 o 
   1   0  11       43.41       30.41      3.34 o 
   2   0  11       81.89       55.64      3.22 o 
   3   0  11      354.39      371.02     10.35 o 
   4   0  11      800.96      675.16     15.99 o 
   5   0  11      154.11      155.48      9.90 o 
   6   0  11      365.34      374.74     18.73 o 
   7   0  11       12.11        8.90      8.44 o 
   8   0  11      309.52      200.69     20.42 o 
   9   0  11      114.11      147.81     19.31 o 
  10   0  11       99.50       90.51     17.95 o 
  11   0  11       40.55       79.33     19.15 o 
  12   0  11       21.54       37.05     24.70 o 
 -12   1  11       21.55       -7.13     21.38 o 
 -11   1  11        1.42        8.70     15.55 o 
 -10   1  11        1.76      -12.37     12.37 o 
  -9   1  11        0.16        1.39     11.29 o 
  -8   1  11       19.81        6.99      9.00 o 
  -7   1  11       83.81       81.70     11.51 o 
  -6   1  11     1308.13     1372.35     76.81 o 
  -5   1  11      502.94      551.54     20.48 o 
  -4   1  11      346.74      393.25     10.26 o 
  -3   1  11     1664.99     1843.58     34.91 o 
  -2   1  11      704.76      818.97     24.18 o 
  -1   1  11     1275.04     1603.64     32.68 o 
   0   1  11       74.55       92.12      4.11 o 
   1   1  11     1266.09     1577.95     26.53 o 
   2   1  11      713.07      839.68     19.57 o 
   3   1  11     1696.19     1820.66     35.59 o 
   4   1  11      342.14      377.88     15.56 o 
   5   1  11      521.58      557.29     16.78 o 
   6   1  11     1302.46     1366.06     44.42 o 
   7   1  11       79.72      103.50     12.97 o 
   8   1  11       22.97       17.80     11.36 o 
   9   1  11        0.16        9.10     11.92 o 
  10   1  11        1.54      -11.92     11.92 o 
  11   1  11        1.37       -9.83     13.91 o 
  12   1  11       21.52       -2.85     21.85 o 
 -12   2  11        0.40       15.68     23.28 o 
 -11   2  11       13.33        0.48     20.43 o 
 -10   2  11        9.06        8.55     13.44 o 
  -9   2  11       26.40       41.81     20.19 o 
  -8   2  11       72.71       66.79     13.50 o 
  -7   2  11       88.83       99.84     11.97 o 
  -6   2  11      121.82      114.76     11.28 o 
  -5   2  11        5.05       -2.95      5.51 o 
  -4   2  11      230.95      235.85      8.47 o 
  -3   2  11      655.42      662.34     12.21 o 
  -2   2  11      130.27      157.33      7.34 o 
  -1   2  11      308.46      302.30     14.40 o 
   0   2  11        5.73        6.63      3.40 o 
   1   2  11      279.79      271.16      7.18 o 
   2   2  11      138.67      189.74     10.95 o 
   3   2  11      647.35      670.95     16.09 o 
   4   2  11      224.06      218.92     10.97 o 
   5   2  11        5.75        1.96      6.42 o 
   6   2  11      120.41      115.79     12.14 o 
   7   2  11       88.18       80.15     14.01 o 
   8   2  11       73.88       74.61     15.45 o 
   9   2  11       25.77       52.69     14.94 o 
  10   2  11        8.59       15.24     19.71 o 
  11   2  11       13.15        9.99     22.56 o 
  12   2  11        0.35      -12.35     20.90 o 
 -12   3  11        0.75      -21.38     21.38 o 
 -11   3  11        3.63       -0.95     21.85 o 
 -10   3  11        0.24        1.05     12.85 o 
  -9   3  11       32.81       45.15     12.22 o 
  -8   3  11      423.19      403.15     22.96 o 
  -7   3  11       16.42       29.65      9.12 o 
  -6   3  11      233.89      259.17     20.89 o 
  -5   3  11     2268.50     2339.48     59.54 o 
  -4   3  11       97.75      100.10     12.40 o 
  -3   3  11     3040.05     3314.75     61.94 o 
  -2   3  11      512.28      549.71     15.51 o 
  -1   3  11       76.94       79.85      6.36 o 
   0   3  11      369.75      411.81     12.31 o 
   1   3  11       81.44       83.00      8.30 o 
   2   3  11      518.36      550.82     13.44 o 
   3   3  11     3050.48     3408.27     69.76 o 
   4   3  11       94.58      100.42     11.45 o 
   5   3  11     2238.95     2297.54     60.87 o 
   6   3  11      237.01      280.34     23.83 o 
   7   3  11       16.82       33.77     12.26 o 
   8   3  11      427.35      469.71     31.30 o 
   9   3  11       32.03       17.46     13.60 o 
  10   3  11        0.20       -8.47     13.05 o 
  11   3  11        3.76       -0.18     14.34 o 
  12   3  11        0.75        1.24     16.60 o 
 -12   4  11       10.66       46.55     27.55 o 
 -11   4  11       24.51       50.83     26.60 o 
 -10   4  11       62.53       15.68     21.38 o 
  -9   4  11      163.60      206.79     28.14 o 
  -8   4  11      185.07      164.47     15.70 o 
  -7   4  11       82.31       98.60     24.36 o 
  -6   4  11      522.20      523.24     21.58 o 
  -5   4  11      208.23      219.91     13.19 o 
  -4   4  11     1343.33     1330.95     35.89 o 
  -3   4  11     1777.50     1830.34     45.84 o 
  -2   4  11     1174.55     1187.20     28.84 o 
  -1   4  11     3482.67     3532.58     72.13 o 
   0   4  11      444.75      507.59     15.08 o 
   1   4  11     3439.58     3448.31     70.82 o 
   2   4  11     1185.16     1225.67     27.69 o 
   3   4  11     1788.67     1753.62     54.90 o 
   4   4  11     1365.07     1362.73     33.05 o 
   5   4  11      209.30      220.80     18.46 o 
   6   4  11      532.54      521.51     28.21 o 
   7   4  11       80.54       88.60     21.14 o 
   8   4  11      186.97      165.44     38.00 o 
   9   4  11      166.34      162.29     21.65 o 
  10   4  11       62.18       40.27     16.37 o 
  11   4  11       25.05       34.49     16.78 o 
  12   4  11       10.44       29.67     17.95 o 
 -12   5  11       10.25      -10.93     25.18 o 
 -11   5  11       12.19       28.98     23.75 o 
 -10   5  11       89.93       47.50     23.75 o 
  -9   5  11      114.14      123.59     16.71 o 
  -8   5  11       30.09       37.38     14.70 o 
  -7   5  11      304.30      362.36     19.83 o 
  -6   5  11      623.02      656.98     24.51 o 
  -5   5  11      448.63      429.70     20.91 o 
  -4   5  11      670.46      704.63     17.46 o 
  -3   5  11     1646.85     1685.70     44.66 o 
  -2   5  11      384.03      387.46     44.41 o 
  -1   5  11     2078.00     2293.12     56.83 o 
   0   5  11      547.28      627.80     25.80 o 
   1   5  11     2079.98     2186.01     46.31 o 
   2   5  11      386.12      347.17     11.80 o 
   3   5  11     1689.38     1732.86     45.38 o 
   4   5  11      664.46      672.93     24.07 o 
   5   5  11      428.97      450.63     25.19 o 
   6   5  11      611.44      646.44     62.70 o 
   7   5  11      303.50      305.80     24.83 o 
   8   5  11       30.26       18.40     21.38 o 
   9   5  11      113.23      100.65     18.29 o 
  10   5  11       87.26       68.17     18.14 o 
  11   5  11       12.09       19.72     27.31 o 
  12   5  11        9.88       18.14     18.92 o 
 -11   6  11       30.91       59.85     26.60 o 
 -10   6  11        0.01        2.31     25.41 o 
  -9   6  11       29.57       57.22     16.37 o 
  -8   6  11       91.26       78.96     20.13 o 
  -7   6  11        3.40        5.08     11.68 o 
  -6   6  11      401.17      336.39     17.86 o 
  -5   6  11       18.75        9.57      5.76 o 
  -4   6  11     1023.62     1143.38     32.85 o 
  -3   6  11      159.98      182.98     13.23 o 
  -2   6  11       88.94       69.36     11.02 o 
  -1   6  11      210.80      218.77     29.21 o 
   0   6  11      489.00      401.63     20.94 o 
   1   6  11      208.88      193.19      9.89 o 
   2   6  11       85.96       80.09      7.88 o 
   3   6  11      160.44      178.65     14.23 o 
   4   6  11     1020.90     1093.26     34.11 o 
   5   6  11       19.48        1.62     21.85 o 
   6   6  11      398.04      353.51     29.93 o 
   7   6  11        3.33        5.50     12.59 o 
   8   6  11       91.47      113.70     18.29 o 
   9   6  11       29.37       17.58     14.11 o 
  10   6  11        0.00       12.10     18.29 o 
  11   6  11       31.42       41.67     22.33 o 
  12   6  11       24.03       50.83     28.50 o 
 -11   7  11        7.69      -19.00     19.00 o 
 -10   7  11       31.46       37.97     17.72 o 
  -9   7  11       15.01        1.54     14.73 o 
  -8   7  11      229.49      189.26     22.66 o 
  -7   7  11       65.87       59.60     10.25 o 
  -6   7  11      155.87      165.07     12.85 o 
  -5   7  11      349.67      356.80     18.03 o 
  -4   7  11      332.49      330.00     15.92 o 
  -3   7  11      355.32      360.23     14.54 o 
  -2   7  11      745.23      847.48     26.98 o 
  -1   7  11     2485.70     2745.78     67.67 o 
   0   7  11      413.85      331.36     13.63 o 
   1   7  11     2449.05     2750.13     68.11 o 
   2   7  11      737.71      817.08     26.32 o 
   3   7  11      354.10      338.25     20.71 o 
   4   7  11      338.42      343.49     18.23 o 
   5   7  11      354.49      366.98     26.17 o 
   6   7  11      163.26      156.44     18.64 o 
   7   7  11       69.21       50.44     15.28 o 
   8   7  11      238.20      226.94     32.06 o 
   9   7  11       15.03       30.65     15.62 o 
  10   7  11       33.00       23.03     16.62 o 
  11   7  11        7.62       27.30     17.95 o 
 -11   8  11        9.06        6.65     21.85 o 
 -10   8  11       68.70       76.67     18.93 o 
  -9   8  11       13.36       21.76     14.61 o 
  -8   8  11       16.45       14.64     13.23 o 
  -7   8  11       16.34        8.09     11.69 o 
  -6   8  11      107.30       74.87     16.64 o 
  -5   8  11      302.93      235.42     17.70 o 
  -4   8  11      390.27      390.44     25.07 o 
  -3   8  11      513.60      592.91     18.74 o 
  -2   8  11      486.45      505.60     19.13 o 
  -1   8  11     1663.64     1499.74     43.20 o 
   0   8  11      254.18      269.89     15.13 o 
   1   8  11     1649.33     1492.32     41.40 o 
   2   8  11      480.37      479.46     19.50 o 
   3   8  11      512.09      624.01     23.47 o 
   4   8  11      382.67      383.41     39.65 o 
   5   8  11      300.29      290.63     25.18 o 
   6   8  11      105.77       80.98     16.62 o 
   7   8  11       16.11       24.54     13.58 o 
   8   8  11       15.79        7.39     13.58 o 
   9   8  11       13.82       13.05     15.26 o 
  10   8  11       68.25        6.35     21.38 o 
  11   8  11        9.54       -4.39     22.09 o 
 -11   9  11        0.55        4.28     21.85 o 
 -10   9  11       22.62       20.64     27.08 o 
  -9   9  11       58.18       36.70     17.10 o 
  -8   9  11      165.46      164.55     25.41 o 
  -7   9  11       93.77       98.11     17.35 o 
  -6   9  11       94.99      128.24     17.23 o 
  -5   9  11      357.37      301.06     45.60 o 
  -4   9  11      511.48      518.30     21.76 o 
  -3   9  11      912.64      817.67     23.92 o 
  -2   9  11      171.60      147.33     11.59 o 
  -1   9  11      242.44      256.88     14.81 o 
   0   9  11       57.68       87.94     10.76 o 
   1   9  11      237.49      279.15     14.87 o 
   2   9  11      170.35      133.67     13.39 o 
   3   9  11      912.04      840.85     29.05 o 
   4   9  11      512.76      523.08     30.03 o 
   5   9  11      344.68      334.33     67.69 o 
   6   9  11       94.53       98.74     17.12 o 
   7   9  11       97.85       92.89     17.79 o 
   8   9  11      163.57      172.71     23.99 o 
   9   9  11       58.96       68.71     18.44 o 
  10   9  11       22.38       51.87     29.45 o 
  11   9  11        0.53        1.96     16.97 o 
 -10  10  11        6.02       -5.55     15.81 o 
  -9  10  11       10.38        1.34     15.41 o 
  -8  10  11       24.75       27.10     14.92 o 
  -7  10  11        3.50        8.76     12.48 o 
  -6  10  11       17.48       21.98     12.29 o 
  -5  10  11       18.50       38.22     12.08 o 
  -4  10  11      111.97      100.53     23.28 o 
  -3  10  11      456.53      462.16     18.13 o 
  -2  10  11      131.26      133.28     15.43 o 
  -1  10  11     1376.81     1279.77     38.63 o 
   0  10  11      139.14       86.78     10.71 o 
   1  10  11     1394.51     1295.81     38.99 o 
   2  10  11      135.02      126.23     12.38 o 
   3  10  11      470.19      472.03     22.36 o 
   4  10  11      108.54       85.02     16.11 o 
   5  10  11       18.59       18.42     13.76 o 
   6  10  11       15.91       18.15     13.09 o 
   7  10  11        3.31       -7.84     12.85 o 
   8  10  11       23.81       -1.07     13.91 o 
   9  10  11       10.70        9.62     16.15 o 
  10  10  11        5.87       -4.22     15.28 o 
 -10  11  11        2.16       17.61     17.91 o 
  -9  11  11        6.63       21.79     26.36 o 
  -8  11  11        0.20        3.19     13.36 o 
  -7  11  11       50.39       32.43     15.18 o 
  -6  11  11       17.98        7.24     12.09 o 
  -5  11  11      214.33      230.33     22.21 o 
  -4  11  11       28.33       16.32     23.51 o 
  -3  11  11      163.49      157.51     14.30 o 
  -2  11  11       52.56       52.47      8.13 o 
  -1  11  11       73.94       89.85     11.00 o 
   0  11  11       62.14       71.70     15.00 o 
   1  11  11       70.38       80.88     10.88 o 
   2  11  11       50.80       69.56     10.52 o 
   3  11  11      167.59      180.94     20.79 o 
   4  11  11       29.29       30.28     18.29 o 
   5  11  11      223.45      239.38     40.14 o 
   6  11  11       19.30       16.30     14.59 o 
   7  11  11       47.77       57.47     27.31 o 
   8  11  11        0.12       -4.34     33.25 o 
   9  11  11        6.19      -14.00     14.00 o 
  10  11  11        2.18      -10.08     23.99 o 
 -10  12  11       15.66       28.67     18.15 o 
  -9  12  11       12.58        7.77     16.42 o 
  -8  12  11        2.98       13.99     17.10 o 
  -7  12  11       16.39       38.20     15.61 o 
  -6  12  11      100.06       90.36     17.46 o 
  -5  12  11       70.64       87.70     34.44 o 
  -4  12  11      139.22      169.42     34.44 o 
  -3  12  11       20.50        7.20      8.80 o 
  -2  12  11       10.41       -3.30      8.36 o 
  -1  12  11      124.74      120.84     42.75 o 
   0  12  11       21.80       25.65     17.58 o 
   1  12  11      127.01      127.66     32.78 o 
   2  12  11       10.70       15.17     12.75 o 
   3  12  11       20.10       17.97     12.93 o 
   4  12  11      137.03      128.50     19.81 o 
   5  12  11       70.78       72.43     18.05 o 
   6  12  11      101.30      102.69     20.30 o 
   7  12  11       17.10      -10.81     13.76 o 
   8  12  11        3.00       -2.82     14.47 o 
   9  12  11       12.02       12.57     21.38 o 
  10  12  11       15.51       36.90     19.14 o 
  -9  13  11       20.55       18.31     17.35 o 
  -8  13  11       55.62       62.16     18.14 o 
  -7  13  11       11.90       -1.14     13.27 o 
  -6  13  11       79.82       89.82     18.15 o 
  -5  13  11      233.05      192.03     28.74 o 
  -4  13  11       53.47       40.46     11.80 o 
  -3  13  11       51.82       51.13     11.73 o 
  -2  13  11       36.11       44.16     11.39 o 
  -1  13  11      102.85       98.43     18.05 o 
   0  13  11      146.41      151.47     29.69 o 
   1  13  11      107.58      185.60     58.19 o 
   2  13  11       37.34       44.87     15.21 o 
   3  13  11       53.11       58.47     28.50 o 
   4  13  11       52.91       63.27     16.37 o 
   5  13  11      230.03      265.47     28.03 o 
   6  13  11       83.22       99.40     20.27 o 
   7  13  11       10.88       -5.11     15.26 o 
   8  13  11       55.40       35.87     18.98 o 
   9  13  11       21.07        7.53     28.03 o 
  -9  14  11       13.81        1.43     16.42 o 
  -8  14  11       13.68       -3.64     15.01 o 
  -7  14  11       41.85       25.95     15.64 o 
  -6  14  11       32.74       36.68     15.62 o 
  -5  14  11       71.60       59.90     22.56 o 
  -4  14  11      104.11      114.69     15.35 o 
  -3  14  11      286.96      316.96     25.33 o 
  -2  14  11       55.12       56.20     17.61 o 
  -1  14  11       21.27       17.94     26.36 o 
   0  14  11       28.30       -0.55     18.29 o 
   1  14  11       22.85       21.14     15.07 o 
   2  14  11       55.29       59.62     16.96 o 
   3  14  11      285.58      333.36     68.17 o 
   4  14  11      102.30      108.41     20.49 o 
   5  14  11       69.41       32.78     24.46 o 
   6  14  11       33.73        9.50     16.42 o 
   7  14  11       42.39       30.72     18.92 o 
   8  14  11       13.69       15.13     17.57 o 
   9  14  11       14.01       47.80     21.65 o 
  -8  15  11       20.29       24.46     18.53 o 
  -7  15  11       88.25      104.65     20.75 o 
  -6  15  11       30.72       44.84     17.52 o 
  -5  15  11       24.18       36.80     13.40 o 
  -4  15  11        4.78       -7.83     10.48 o 
  -3  15  11       39.16       14.10     11.45 o 
  -2  15  11       39.17       48.34     12.41 o 
  -1  15  11      131.42      180.89     17.96 o 
   0  15  11       20.60       43.46     16.94 o 
   1  15  11      129.63      132.04     34.20 o 
   2  15  11       38.51       33.09     16.50 o 
   3  15  11       37.61       36.21     31.11 o 
   4  15  11        5.19       18.22     28.03 o 
   5  15  11       23.88       43.18     23.51 o 
   6  15  11       31.83       56.33     26.13 o 
   7  15  11       86.84      107.16     23.34 o 
   8  15  11       20.82       11.95     21.38 o 
  -7  16  11        3.19       13.38     16.16 o 
  -6  16  11        7.62       40.37     16.51 o 
  -5  16  11       18.96       -2.10     14.04 o 
  -4  16  11       25.31       21.07     12.32 o 
  -3  16  11       57.17       39.30     12.93 o 
  -2  16  11       17.29        1.30     11.10 o 
  -1  16  11      187.11      225.33     27.28 o 
   0  16  11       53.78       53.68     17.80 o 
   1  16  11      188.45      230.91     26.85 o 
   2  16  11       16.90        8.56     15.35 o 
   3  16  11       55.42       29.93     17.61 o 
   4  16  11       24.06       -4.77     15.59 o 
   5  16  11       18.61       31.91     18.10 o 
   6  16  11        8.24        1.32     17.72 o 
   7  16  11        3.13       -5.57     16.20 o 
  -7  17  11       45.50       11.94     17.00 o 
  -6  17  11       34.71       25.77     16.15 o 
  -5  17  11       70.58       50.73     15.84 o 
  -4  17  11       21.79       21.34     13.08 o 
  -3  17  11       28.90       39.91     13.94 o 
  -2  17  11        9.51       25.13     13.09 o 
  -1  17  11       90.69       66.61     15.36 o 
   0  17  11       34.77       24.98     22.33 o 
   1  17  11       92.16      121.74     23.30 o 
   2  17  11        9.52        1.82     16.16 o 
   3  17  11       31.09       49.84     19.40 o 
   4  17  11       21.84       31.52     21.85 o 
   5  17  11       71.62       93.23     40.85 o 
   6  17  11       34.96       74.13     21.47 o 
   7  17  11       44.94       42.96     20.82 o 
  -6  18  11       27.03       50.39     22.27 o 
  -5  18  11        3.27       -6.31     13.05 o 
  -4  18  11       61.27       89.66     17.33 o 
  -3  18  11       35.91       16.23     13.19 o 
  -2  18  11       38.01       42.77     17.02 o 
  -1  18  11       15.72        1.99     12.40 o 
   0  18  11        0.01       -1.53     12.65 o 
   1  18  11       15.09       -5.09     16.11 o 
   2  18  11       37.59       22.64     17.81 o 
   3  18  11       35.48       42.70     19.45 o 
   4  18  11       60.40       61.80     21.62 o 
   5  18  11        3.05       -5.12     18.05 o 
   6  18  11       27.44       48.06     43.46 o 
  -4  19  11        1.44      -13.01     13.01 o 
  -3  19  11        0.69      -12.22     12.22 o 
  -2  19  11        2.26      -12.44     12.44 o 
  -1  19  11       35.97       61.97     16.28 o 
   0  19  11       13.88       13.14     13.65 o 
   1  19  11       36.00        4.17     19.71 o 
   2  19  11        2.33       -0.80     16.96 o 
   3  19  11        0.52       -7.36     17.47 o 
   4  19  11        1.31        7.26     19.14 o 
  -2  20  11        9.33       -6.76     13.53 o 
  -1  20  11       23.87       42.20     15.58 o 
   0  20  11       16.70       28.47     14.78 o 
   1  20  11       24.70       25.19     20.64 o 
   2  20  11        9.17        7.79     24.46 o 
   0   0  12       93.12      105.81      9.03 o 
   1   0  12       11.94        3.61      2.88 o 
   2   0  12      116.75      144.38      8.33 o 
   3   0  12      249.58      169.17      8.03 o 
   4   0  12       10.30       33.07      6.24 o 
   5   0  12      376.48      352.36     12.75 o 
   6   0  12      509.01      457.13     20.23 o 
   7   0  12        0.32       -3.06     13.50 o 
   8   0  12        2.11       -7.32     10.24 o 
   9   0  12       21.10       32.27     21.14 o 
  10   0  12       12.73       -6.84     27.79 o 
  11   0  12       52.54        3.33     21.38 o 
  12   0  12        3.22      -11.88     20.43 o 
 -12   1  12       15.94        1.90     23.28 o 
 -11   1  12        0.79      -13.30     18.05 o 
 -10   1  12       21.12       29.38     19.71 o 
  -9   1  12       11.99       20.10     13.11 o 
  -8   1  12        7.03       -7.72     10.22 o 
  -7   1  12       88.30       84.39     11.41 o 
  -6   1  12     1045.58     1012.25     32.20 o 
  -5   1  12       58.54       75.81      8.78 o 
  -4   1  12     1191.38     1001.75     19.93 o 
  -3   1  12       96.83      116.13      5.11 o 
  -2   1  12     1030.82      985.01     26.57 o 
  -1   1  12      599.80      592.45     13.83 o 
   0   1  12      665.28      563.00     13.22 o 
   1   1  12      583.92      574.11     14.33 o 
   2   1  12     1017.79      980.85     22.40 o 
   3   1  12      102.52      124.24      6.39 o 
   4   1  12     1213.19     1052.22     41.76 o 
   5   1  12       57.00       60.48      8.74 o 
   6   1  12     1035.78      982.63     27.14 o 
   7   1  12       88.66       90.81     16.10 o 
   8   1  12        7.07        1.56     12.11 o 
   9   1  12       12.61        1.73     11.92 o 
  10   1  12       20.74       22.88     32.06 o 
  11   1  12        0.92       10.70     15.28 o 
  12   1  12       15.35       45.13     25.65 o 
 -12   2  12        3.53       13.30     22.80 o 
 -11   2  12        4.34      -10.93     20.43 o 
 -10   2  12       35.87       39.90     24.23 o 
  -9   2  12      120.66      130.24     18.13 o 
  -8   2  12      128.64      140.79     14.32 o 
  -7   2  12       52.03       36.69     10.61 o 
  -6   2  12      138.07      117.83     11.42 o 
  -5   2  12      178.30      230.42     13.76 o 
  -4   2  12      609.00      537.05     13.38 o 
  -3   2  12      712.23      754.69     19.01 o 
  -2   2  12     1996.53     2068.39     43.03 o 
  -1   2  12      223.16      202.36      6.89 o 
   0   2  12      377.84      367.24      9.96 o 
   1   2  12      218.37      214.65      6.87 o 
   2   2  12     1990.08     2053.01     38.70 o 
   3   2  12      704.83      736.63     17.69 o 
   4   2  12      598.53      510.70     24.41 o 
   5   2  12      189.54      234.41     21.32 o 
   6   2  12      138.76      129.00      9.40 o 
   7   2  12       55.31       57.03     13.10 o 
   8   2  12      127.44      134.80     36.34 o 
   9   2  12      121.71      110.19     17.76 o 
  10   2  12       36.62       40.99     15.55 o 
  11   2  12        4.28        0.70     14.10 o 
  12   2  12        3.55       -4.28     20.43 o 
 -12   3  12        2.08       28.03     27.55 o 
 -11   3  12        1.24       32.78     24.70 o 
 -10   3  12       17.04       37.05     24.23 o 
  -9   3  12        3.75       17.64     10.53 o 
  -8   3  12       19.86       20.72      9.84 o 
  -7   3  12      479.00      536.36     27.53 o 
  -6   3  12       83.43       90.11     10.56 o 
  -5   3  12      112.03      106.39     12.77 o 
  -4   3  12     4334.16     4271.79     88.38 o 
  -3   3  12     1750.45     1815.65     35.85 o 
  -2   3  12     7197.76     8488.64    166.06 o 
  -1   3  12     2209.18     2432.52     50.17 o 
   0   3  12     1167.82      981.90     23.03 o 
   1   3  12     2178.19     2360.84     43.48 o 
   2   3  12     7149.97     8375.03    147.93 o 
   3   3  12     1723.40     1847.17     40.60 o 
   4   3  12     4311.77     4222.34    113.47 o 
   5   3  12      113.79      127.82     19.49 o 
   6   3  12       85.01       69.29     12.71 o 
   7   3  12      482.02      570.89     30.39 o 
   8   3  12       19.35       26.98     13.19 o 
   9   3  12        3.23       -1.79     11.88 o 
  10   3  12       17.50       26.67     14.81 o 
  11   3  12        1.31       12.48     15.44 o 
  12   3  12        2.04        8.55     23.28 o 
 -12   4  12        0.23       -0.48     25.65 o 
 -11   4  12       48.47       19.48     23.28 o 
 -10   4  12        8.95       17.58     19.48 o 
  -9   4  12       39.02       59.44     16.03 o 
  -8   4  12       46.46       41.20     10.72 o 
  -7   4  12      625.62      632.86     25.65 o 
  -6   4  12      225.09      201.56     15.93 o 
  -5   4  12      775.14      805.18     25.61 o 
  -4   4  12      290.52      283.55     17.49 o 
  -3   4  12      394.06      368.72     20.18 o 
  -2   4  12      244.19      243.01     10.82 o 
  -1   4  12      152.05      133.91      7.91 o 
   0   4  12      656.35      606.48     16.94 o 
   1   4  12      153.44      124.82      9.00 o 
   2   4  12      254.60      246.17      9.58 o 
   3   4  12      400.01      403.21     13.70 o 
   4   4  12      278.21      266.53     12.62 o 
   5   4  12      787.01      794.54     33.92 o 
   6   4  12      235.88      227.50     20.02 o 
   7   4  12      637.41      658.48     33.42 o 
   8   4  12       43.63       33.09     13.58 o 
   9   4  12       38.85       55.44     16.11 o 
  10   4  12        9.00       17.29     17.81 o 
  11   4  12       48.06       28.40     31.11 o 
  12   4  12        0.25       -5.70     36.10 o 
 -11   5  12       30.43       22.80     22.80 o 
 -10   5  12       19.00       39.90     22.80 o 
  -9   5  12       52.49       58.46     16.97 o 
  -8   5  12        7.47        8.76      9.04 o 
  -7   5  12       74.07       57.33     10.25 o 
  -6   5  12      137.18      132.71     15.63 o 
  -5   5  12      302.84      290.44     14.17 o 
  -4   5  12      230.44      243.38     26.36 o 
  -3   5  12      397.23      391.07     19.68 o 
  -2   5  12      158.22      206.87     15.62 o 
  -1   5  12       45.16       50.34      7.95 o 
   0   5  12       41.51       56.00      7.51 o 
   1   5  12       49.92       53.96      7.83 o 
   2   5  12      155.54      177.92      8.66 o 
   3   5  12      400.50      394.03     14.01 o 
   4   5  12      237.10      227.05     14.54 o 
   5   5  12      301.29      239.88     24.70 o 
   6   5  12      134.98      138.65     23.04 o 
   7   5  12       72.31       55.69     22.80 o 
   8   5  12        7.81       11.64     12.09 o 
   9   5  12       52.07       27.39     14.73 o 
  10   5  12       19.17       41.38     17.04 o 
  11   5  12       31.17        6.89     15.83 o 
 -11   6  12        1.79       -7.60     20.90 o 
 -10   6  12       38.82       31.35     16.89 o 
  -9   6  12       53.28       55.01     23.99 o 
  -8   6  12      131.41      141.88     20.07 o 
  -7   6  12      179.63      178.06     14.53 o 
  -6   6  12       70.88       93.52     18.91 o 
  -5   6  12      239.75      214.36      8.61 o 
  -4   6  12      571.25      548.90     20.01 o 
  -3   6  12      837.31      911.16     27.75 o 
  -2   6  12       14.95       -7.16      9.26 o 
  -1   6  12      219.96      214.46     16.94 o 
   0   6  12        1.60        4.97      7.17 o 
   1   6  12      223.68      244.57      8.85 o 
   2   6  12       14.16        2.67      5.44 o 
   3   6  12      832.06      914.12     28.74 o 
   4   6  12      567.29      504.25     21.01 o 
   5   6  12      238.02      202.89     20.66 o 
   6   6  12       66.82       72.26     16.39 o 
   7   6  12      182.34      171.20     19.93 o 
   8   6  12      130.87      109.30     18.64 o 
   9   6  12       54.38       78.51     26.60 o 
  10   6  12       39.68       27.59     25.65 o 
  11   6  12        1.93       16.66     16.94 o 
 -11   7  12       10.35       83.60     29.45 o 
 -10   7  12        8.74       18.31     16.20 o 
  -9   7  12       77.81       90.14     38.48 o 
  -8   7  12       19.25       19.97     13.58 o 
  -7   7  12       29.59       27.15     12.13 o 
  -6   7  12      127.87      139.51     12.53 o 
  -5   7  12      650.75      644.45     15.75 o 
  -4   7  12      623.94      637.44     22.94 o 
  -3   7  12      920.91      993.28     25.14 o 
  -2   7  12     1744.93     1784.60     47.73 o 
  -1   7  12     1328.24     1412.00     37.50 o 
   0   7  12      694.83      699.17     21.76 o 
   1   7  12     1327.17     1374.02     69.25 o 
   2   7  12     1762.34     1855.24     48.55 o 
   3   7  12      912.57      935.86     30.51 o 
   4   7  12      627.54      686.56     33.22 o 
   5   7  12      647.93      643.94     32.74 o 
   6   7  12      126.65      110.70     32.54 o 
   7   7  12       29.60       23.32     13.26 o 
   8   7  12       19.11       16.63     13.76 o 
   9   7  12       76.19       51.07     16.79 o 
  10   7  12        8.26       34.70     33.73 o 
  11   7  12        9.98       13.60     16.94 o 
 -11   8  12        3.95       -9.98     22.33 o 
 -10   8  12        7.98       16.07     21.85 o 
  -9   8  12       38.71       61.45     16.95 o 
  -8   8  12        1.65       -1.33     12.43 o 
  -7   8  12      206.83      190.02     21.42 o 
  -6   8  12      122.26      108.40     16.20 o 
  -5   8  12     1129.28     1201.85     47.53 o 
  -4   8  12      351.43      308.70     24.65 o 
  -3   8  12      371.88      319.28     15.56 o 
  -2   8  12      100.83      102.12     12.31 o 
  -1   8  12        7.51        7.96      5.30 o 
   0   8  12       32.20       30.60      6.06 o 
   1   8  12        7.68        2.88      5.33 o 
   2   8  12      102.84       99.26      9.89 o 
   3   8  12      377.94      286.20     16.63 o 
   4   8  12      345.09      310.11     18.81 o 
   5   8  12     1120.92     1234.48     49.86 o 
   6   8  12      128.88      126.99     18.87 o 
   7   8  12      206.58      166.79     20.99 o 
   8   8  12        1.60        1.34     12.75 o 
   9   8  12       39.45       44.10     21.14 o 
  10   8  12        8.21       34.14     16.60 o 
  11   8  12        4.07       10.48     31.59 o 
 -11   9  12        1.45      -13.78     22.33 o 
 -10   9  12        6.67        6.71     15.64 o 
  -9   9  12        7.05       15.62     14.81 o 
  -8   9  12       25.94       46.19     15.55 o 
  -7   9  12       29.64       15.41     13.47 o 
  -6   9  12       69.16       65.05     13.88 o 
  -5   9  12      218.30      209.45     31.35 o 
  -4   9  12      386.33      402.65     19.23 o 
  -3   9  12       66.59       67.21      8.57 o 
  -2   9  12      514.76      548.49     21.75 o 
  -1   9  12      387.05      387.10     17.35 o 
   0   9  12     1103.81     1060.89     32.55 o 
   1   9  12      393.69      365.91     17.58 o 
   2   9  12      512.42      577.19     22.35 o 
   3   9  12       61.51       74.59     10.47 o 
   4   9  12      370.92      386.12     36.34 o 
   5   9  12      217.36      195.35     33.49 o 
   6   9  12       70.64       55.30     17.34 o 
   7   9  12       29.91       14.50     13.58 o 
   8   9  12       26.06       38.88     17.58 o 
   9   9  12        7.22       26.64     16.90 o 
  10   9  12        6.95        5.17     16.45 o 
  11   9  12        1.58        6.81     18.53 o 
 -10  10  12        2.50        7.64     22.80 o 
  -9  10  12       14.90       15.30     30.64 o 
  -8  10  12       62.43       58.79     16.66 o 
  -7  10  12       29.73       14.56     13.33 o 
  -6  10  12      181.94      219.46     22.25 o 
  -5  10  12       92.97       86.08     41.09 o 
  -4  10  12      274.05      281.87     42.28 o 
  -3  10  12       75.54       58.02      8.46 o 
  -2  10  12      637.67      622.07     20.09 o 
  -1  10  12      252.44      280.09     17.39 o 
   0  10  12        2.57        1.36      6.57 o 
   1  10  12      253.79      264.64     16.11 o 
   2  10  12      628.29      619.70     24.60 o 
   3  10  12       75.89       59.44     10.26 o 
   4  10  12      270.56      316.33     29.21 o 
   5  10  12       91.47      103.75     17.79 o 
   6  10  12      178.50      200.13     27.31 o 
   7  10  12       27.98       29.07     15.20 o 
   8  10  12       62.78       85.54     19.98 o 
   9  10  12       14.49       15.75     15.69 o 
  10  10  12        2.60        7.34     26.13 o 
 -10  11  12        4.40        4.20     15.64 o 
  -9  11  12        2.73      -13.58     13.58 o 
  -8  11  12       36.68       25.28     15.02 o 
  -7  11  12       44.70       33.94     24.94 o 
  -6  11  12        3.23        4.92     11.50 o 
  -5  11  12      262.94      306.87     25.00 o 
  -4  11  12       26.00       29.62     10.03 o 
  -3  11  12       93.22      104.90     12.67 o 
  -2  11  12      220.35      217.38     15.76 o 
  -1  11  12       34.50       22.97      8.84 o 
   0  11  12      119.68      130.62     14.89 o 
   1  11  12       35.98       44.72     10.77 o 
   2  11  12      230.40      195.92     25.18 o 
   3  11  12       96.14      118.59     29.69 o 
   4  11  12       27.43       27.38     13.79 o 
   5  11  12      265.57      286.86     29.93 o 
   6  11  12        2.86      -13.05     13.05 o 
   7  11  12       46.20       67.22     18.44 o 
   8  11  12       36.69       38.87     24.94 o 
   9  11  12        2.92       -3.35     15.28 o 
  10  11  12        4.31      -12.37     15.41 o 
 -10  12  12        9.06       18.81     16.65 o 
  -9  12  12       21.84        0.22     24.94 o 
  -8  12  12       20.23       22.22     14.94 o 
  -7  12  12       87.90       85.37     18.93 o 
  -6  12  12       21.43        2.80     11.77 o 
  -5  12  12      112.10      136.15     23.51 o 
  -4  12  12      153.03      174.80     16.42 o 
  -3  12  12       30.77       30.40     10.37 o 
  -2  12  12      394.31      397.79     21.67 o 
  -1  12  12       72.52       55.33     14.94 o 
   0  12  12      118.06      100.63     17.24 o 
   1  12  12       73.22       47.11     14.94 o 
   2  12  12      395.77      439.94     32.20 o 
   3  12  12       30.96       17.49     20.90 o 
   4  12  12      156.37      176.77     34.91 o 
   5  12  12      111.71      136.07     29.21 o 
   6  12  12       23.20       33.66     23.04 o 
   7  12  12       90.79       69.67     19.14 o 
   8  12  12       20.45        5.04     17.34 o 
   9  12  12       21.81       24.28     27.31 o 
  10  12  12        9.37       -0.44     19.11 o 
  -9  13  12        4.13        1.27     15.86 o 
  -8  13  12       12.20       22.84     15.86 o 
  -7  13  12       20.84       16.04     14.72 o 
  -6  13  12        0.68      -11.19     19.00 o 
  -5  13  12       27.71       15.17     17.34 o 
  -4  13  12      210.59      232.70     19.00 o 
  -3  13  12       18.13        1.59      9.36 o 
  -2  13  12       47.25       33.27     10.68 o 
  -1  13  12        7.75        3.20     21.38 o 
   0  13  12       65.48       28.26     22.09 o 
   1  13  12        8.12       -3.56     14.25 o 
   2  13  12       43.76       21.30     13.76 o 
   3  13  12       17.40       -1.90     12.77 o 
   4  13  12      204.19      213.76     61.04 o 
   5  13  12       28.32       24.45     16.03 o 
   6  13  12        0.61       -0.01     22.56 o 
   7  13  12       21.03       31.04     17.97 o 
   8  13  12       12.47       -8.81     15.95 o 
   9  13  12        4.03      -15.44     15.44 o 
  -9  14  12        9.63       -3.80     26.13 o 
  -8  14  12       12.76       13.54     16.63 o 
  -7  14  12       39.12       55.50     18.14 o 
  -6  14  12       42.15       59.73     17.12 o 
  -5  14  12       32.06       25.36     12.35 o 
  -4  14  12        6.97        6.02     10.35 o 
  -3  14  12        5.18       -8.71      9.36 o 
  -2  14  12       12.27       16.82     10.07 o 
  -1  14  12       10.29       29.25     29.45 o 
   0  14  12      173.99      197.38     23.48 o 
   1  14  12       10.51       26.60     21.85 o 
   2  14  12       12.45       15.81     14.59 o 
   3  14  12        4.65       11.40     14.61 o 
   4  14  12        7.63        6.80     14.68 o 
   5  14  12       32.44       33.24     16.96 o 
   6  14  12       41.94       68.10     20.15 o 
   7  14  12       40.36       38.36     20.66 o 
   8  14  12       13.05       20.05     28.50 o 
  -8  15  12       10.54       20.90     24.46 o 
  -7  15  12        6.78        3.50     15.44 o 
  -6  15  12       48.63       60.31     17.69 o 
  -5  15  12       21.92       20.42     12.44 o 
  -4  15  12      165.43      208.33     22.01 o 
  -3  15  12      114.61      116.84     16.19 o 
  -2  15  12      196.96      226.80     20.09 o 
  -1  15  12      123.35      129.31     16.25 o 
   0  15  12      227.39      213.46     25.08 o 
   1  15  12      124.93      103.05     20.32 o 
   2  15  12      199.93      261.43     27.52 o 
   3  15  12      116.85      135.32     22.67 o 
   4  15  12      161.77      187.21     44.41 o 
   5  15  12       22.14       23.65     17.97 o 
   6  15  12       47.87       62.45     20.08 o 
   7  15  12        6.41       -0.43     16.27 o 
   8  15  12       10.33       20.83     18.98 o 
  -7  16  12       19.12       29.95     37.29 o 
  -6  16  12       15.54       23.45     20.75 o 
  -5  16  12       31.54       62.86     14.89 o 
  -4  16  12       37.22       41.61     21.45 o 
  -3  16  12       45.52       46.20     17.55 o 
  -2  16  12       69.13       83.59     15.07 o 
  -1  16  12        7.70       12.98     11.34 o 
   0  16  12       25.40       35.02     17.38 o 
   1  16  12        7.87       22.94     29.69 o 
   2  16  12       68.94       69.08     19.74 o 
   3  16  12       45.35       88.59     20.99 o 
   4  16  12       39.69       59.21     19.88 o 
   5  16  12       30.88       32.65     18.80 o 
   6  16  12       15.53       21.67     22.09 o 
   7  16  12       19.56       28.75     24.46 o 
  -6  17  12        9.61       12.35     13.84 o 
  -5  17  12        2.62       -7.61     13.89 o 
  -4  17  12       53.34       52.77     15.14 o 
  -3  17  12        1.46        8.57     12.18 o 
  -2  17  12       39.73       39.52     13.71 o 
  -1  17  12        7.29        1.68     11.94 o 
   0  17  12        7.71       31.96     17.43 o 
   1  17  12        6.53        9.15     16.96 o 
   2  17  12       42.64       80.83     20.94 o 
   3  17  12        1.24       -7.54     15.44 o 
   4  17  12       53.71       30.86     22.33 o 
   5  17  12        2.85      -14.68     16.29 o 
   6  17  12        9.15        8.88     18.33 o 
  -5  18  12       38.80       61.40     15.96 o 
  -4  18  12       28.39       37.14     15.10 o 
  -3  18  12       21.29        9.23     16.86 o 
  -2  18  12       10.17       21.85     13.18 o 
  -1  18  12        1.21       11.51     12.85 o 
   0  18  12        4.08       -6.88     11.92 o 
   1  18  12        1.08       -8.00     15.83 o 
   2  18  12       10.55       50.95     19.26 o 
   3  18  12       20.94       40.08     19.54 o 
   4  18  12       27.51       34.87     19.65 o 
   5  18  12       38.08       60.06     22.34 o 
  -4  19  12        4.25       -5.67     15.68 o 
  -3  19  12       33.92       29.84     14.94 o 
  -2  19  12        9.54        7.30     13.69 o 
  -1  19  12        9.46       -4.54     12.93 o 
   0  19  12       16.05       21.22     14.40 o 
   1  19  12        9.73        9.03     18.13 o 
   2  19  12       10.36        4.31     18.33 o 
   3  19  12       34.20       11.37     21.61 o 
   4  19  12        3.88      -17.76     17.76 o 
  -1  20  12        4.07       -4.71     13.36 o 
   0  20  12        0.83      -12.95     13.33 o 
   1  20  12        4.00      -17.63     17.63 o 
   1   0  13      542.49      582.08     14.53 o 
   2   0  13       16.44       31.52      4.99 o 
   3   0  13       39.00       42.23      4.59 o 
   4   0  13       12.83        5.98      3.90 o 
   5   0  13      376.00      363.86     10.18 o 
   6   0  13       88.78       57.42      9.75 o 
   7   0  13       18.60        5.61      8.36 o 
   8   0  13       73.70      117.83     20.83 o 
   9   0  13       19.35        4.83     11.41 o 
  10   0  13        0.05        5.46     13.86 o 
  11   0  13       28.93       46.55     24.70 o 
  12   0  13       14.20       39.43     26.13 o 
 -12   1  13        2.26      -10.45     20.90 o 
 -11   1  13       15.05        8.08     21.38 o 
 -10   1  13        7.75       -9.03     17.10 o 
  -9   1  13       50.45       69.32     15.41 o 
  -8   1  13       13.51       -1.23      8.70 o 
  -7   1  13      149.46      118.63     12.65 o 
  -6   1  13       46.24       51.37     13.68 o 
  -5   1  13      778.41      801.13     27.22 o 
  -4   1  13     1058.75      940.52     18.40 o 
  -3   1  13     1231.57     1360.56     36.39 o 
  -2   1  13      132.47      120.32      7.78 o 
  -1   1  13      995.84     1481.20     31.81 o 
   0   1  13      424.60      415.63     10.77 o 
   1   1  13     1038.60     1535.95     32.23 o 
   2   1  13      143.16      138.37      5.27 o 
   3   1  13     1225.67     1353.22     27.37 o 
   4   1  13     1058.22      933.01     28.04 o 
   5   1  13      781.64      765.24     26.28 o 
   6   1  13       49.58       61.97      8.09 o 
   7   1  13      150.50      129.09     13.42 o 
   8   1  13       13.69       20.41     11.41 o 
   9   1  13       49.37       64.49     33.96 o 
  10   1  13        7.56       -4.77     18.76 o 
  11   1  13       15.08       13.78     21.85 o 
  12   1  13        2.38        1.43     24.70 o 
 -12   2  13        4.43       36.10     26.13 o 
 -11   2  13       17.69       18.53     20.43 o 
 -10   2  13       10.68       10.45     18.53 o 
  -9   2  13       60.47       98.77     14.52 o 
  -8   2  13      195.78      166.46     16.07 o 
  -7   2  13       60.80       84.41     11.46 o 
  -6   2  13       50.04       35.20      8.18 o 
  -5   2  13      765.17      795.84     25.46 o 
  -4   2  13      156.01      155.31      6.41 o 
  -3   2  13     1617.66     1548.79     34.24 o 
  -2   2  13      582.27      571.44     14.19 o 
  -1   2  13       60.27       43.00      7.37 o 
   0   2  13       69.23       41.11      7.84 o 
   1   2  13       67.81       48.34      3.63 o 
   2   2  13      569.67      568.98     13.32 o 
   3   2  13     1598.10     1530.43     31.24 o 
   4   2  13      158.36      156.45      9.72 o 
   5   2  13      760.50      773.04     28.59 o 
   6   2  13       46.68       55.48     11.06 o 
   7   2  13       60.88       75.20     13.53 o 
   8   2  13      196.72      229.08     21.65 o 
   9   2  13       60.40       65.20     15.95 o 
  10   2  13       10.36        0.71     13.10 o 
  11   2  13       18.17       46.55     24.23 o 
  12   2  13        4.62      -11.88     26.60 o 
 -12   3  13        1.99      -28.50     28.50 o 
 -11   3  13        2.78      154.38     32.30 o 
 -10   3  13       11.39       -2.85     18.53 o 
  -9   3  13        2.06        5.94     13.78 o 
  -8   3  13        4.30        6.83      8.99 o 
  -7   3  13       27.97       14.99     16.40 o 
  -6   3  13      531.05      471.76     20.58 o 
  -5   3  13       23.74       40.97      6.70 o 
  -4   3  13     1467.21     1400.60     43.05 o 
  -3   3  13      159.64      186.88      7.84 o 
  -2   3  13      621.94      567.75     17.48 o 
  -1   3  13     1614.55     1595.17     41.29 o 
   0   3  13      649.80      705.05     17.69 o 
   1   3  13     1615.82     1625.84     30.41 o 
   2   3  13      605.87      579.95     13.88 o 
   3   3  13      156.69      176.55      9.29 o 
   4   3  13     1456.53     1437.08     34.30 o 
   5   3  13       23.83       24.69      7.76 o 
   6   3  13      517.79      491.78     22.45 o 
   7   3  13       30.00       15.65     13.54 o 
   8   3  13        4.63       -2.12     12.11 o 
   9   3  13        1.81       14.56     13.05 o 
  10   3  13       11.54        0.86     13.39 o 
  11   3  13        2.76      -12.83     19.48 o 
 -11   4  13        3.96       25.18     23.75 o 
 -10   4  13      110.34      123.51     28.98 o 
  -9   4  13       12.57       -1.51     16.39 o 
  -8   4  13      113.82      132.79     27.55 o 
  -7   4  13       15.90       15.38      7.95 o 
  -6   4  13      113.78      110.98     13.14 o 
  -5   4  13      248.43      255.92     22.48 o 
  -4   4  13       50.21       37.82      6.95 o 
  -3   4  13      603.97      572.81     18.65 o 
  -2   4  13      387.20      361.47     12.92 o 
  -1   4  13     2353.24     2599.40     55.42 o 
   0   4  13      507.81      490.12     14.68 o 
   1   4  13     2386.44     2636.48     65.93 o 
   2   4  13      389.98      351.52     13.10 o 
   3   4  13      591.24      561.54     16.94 o 
   4   4  13       50.53       49.86      6.92 o 
   5   4  13      251.22      290.87     25.68 o 
   6   4  13      113.01      124.95     15.89 o 
   7   4  13       14.78       21.77     11.22 o 
   8   4  13      115.86      116.03     17.63 o 
   9   4  13       12.32       12.91     13.05 o 
  10   4  13      110.76       84.31     23.28 o 
  11   4  13        3.93       -2.08     14.92 o 
 -11   5  13       28.14       48.45     25.65 o 
 -10   5  13       23.94       47.87     16.88 o 
  -9   5  13      109.85      184.51     69.12 o 
  -8   5  13       18.02       16.73     12.43 o 
  -7   5  13       95.38      105.95     13.35 o 
  -6   5  13      432.95      392.45     25.03 o 
  -5   5  13      272.24      268.99      9.65 o 
  -4   5  13      713.86      810.77     26.28 o 
  -3   5  13      225.28      251.12     12.28 o 
  -2   5  13      367.71      369.84     19.81 o 
  -1   5  13      809.94      818.10     51.78 o 
   0   5  13      535.08      589.48     29.45 o 
   1   5  13      842.87      833.34     26.40 o 
   2   5  13      380.95      362.75     16.52 o 
   3   5  13      234.35      245.52     11.79 o 
   4   5  13      719.04      797.29     26.96 o 
   5   5  13      267.95      262.65     21.13 o 
   6   5  13      435.29      463.64     29.45 o 
   7   5  13       98.69      117.65     16.96 o 
   8   5  13       17.14       17.09     12.59 o 
   9   5  13      109.38      134.84     20.12 o 
  10   5  13       24.44       29.12     16.27 o 
  11   5  13       27.33       49.66     18.92 o 
 -11   6  13       10.46      -11.88     20.43 o 
 -10   6  13       16.68       44.26     17.79 o 
  -9   6  13       41.25       30.88     15.51 o 
  -8   6  13        2.10       -4.24     11.60 o 
  -7   6  13       36.12       33.39     12.59 o 
  -6   6  13      302.57      335.78     24.54 o 
  -5   6  13      409.17      338.10     17.65 o 
  -4   6  13       40.02       31.09      7.44 o 
  -3   6  13     1902.99     1938.12     51.03 o 
  -2   6  13      554.03      545.94     25.84 o 
  -1   6  13      752.62      743.98     30.29 o 
   0   6  13       27.46        7.60      7.64 o 
   1   6  13      745.64      700.93     18.02 o 
   2   6  13      551.96      536.03     19.11 o 
   3   6  13     1895.37     2002.25     52.26 o 
   4   6  13       40.04       25.93      7.94 o 
   5   6  13      398.19      365.23     24.94 o 
   6   6  13      298.31      320.61     25.36 o 
   7   6  13       36.42       24.15     12.93 o 
   8   6  13        2.03       -4.63     11.56 o 
   9   6  13       41.39       77.97     17.81 o 
  10   6  13       16.94        5.34     14.73 o 
  11   6  13       10.89       18.00     17.24 o 
 -11   7  13       10.12      -18.05     18.05 o 
 -10   7  13        4.13        2.32     14.67 o 
  -9   7  13       26.05       19.03     15.81 o 
  -8   7  13      139.15      116.83     23.99 o 
  -7   7  13      101.33       88.84     18.29 o 
  -6   7  13      548.72      537.70     38.24 o 
  -5   7  13       87.20       99.38     15.36 o 
  -4   7  13     1555.71     1694.98     40.18 o 
  -3   7  13      459.41      482.67     37.70 o 
  -2   7  13     1556.84     1549.96     48.13 o 
  -1   7  13      726.75      706.59     39.35 o 
   0   7  13      490.23      527.91     17.80 o 
   1   7  13      733.54      681.41     22.33 o 
   2   7  13     1537.80     1508.61     51.60 o 
   3   7  13      446.07      478.63     19.97 o 
   4   7  13     1541.31     1682.37     47.86 o 
   5   7  13       87.10      111.65     16.37 o 
   6   7  13      543.14      610.71     53.20 o 
   7   7  13       97.14       75.27     16.27 o 
   8   7  13      137.17      126.84     19.63 o 
   9   7  13       25.82       35.56     15.95 o 
  10   7  13        4.10        4.45     33.96 o 
  11   7  13       10.44       43.03     22.56 o 
 -11   8  13        9.47      -18.05     18.05 o 
 -10   8  13       53.07       72.07     19.61 o 
  -9   8  13       45.51       20.75     19.95 o 
  -8   8  13       40.94       41.19     14.57 o 
  -7   8  13       49.57       60.63     18.76 o 
  -6   8  13      189.14      152.54     18.45 o 
  -5   8  13      112.07       75.68     14.06 o 
  -4   8  13       16.04       14.05      8.64 o 
  -3   8  13     1125.13     1192.30     30.26 o 
  -2   8  13      196.95      155.70     23.82 o 
  -1   8  13      196.23      188.95     18.90 o 
   0   8  13      157.91      147.64     10.12 o 
   1   8  13      190.38      189.38     13.40 o 
   2   8  13      193.79      136.83     11.11 o 
   3   8  13     1121.66     1210.27     36.89 o 
   4   8  13       15.38       13.61      8.17 o 
   5   8  13      120.21      100.56     16.37 o 
   6   8  13      188.67      193.16     21.15 o 
   7   8  13       50.10       56.21     29.45 o 
   8   8  13       40.80       23.77     14.92 o 
   9   8  13       45.70       32.43     16.60 o 
  10   8  13       53.47       60.50     19.14 o 
  11   8  13        9.19       14.07     17.30 o 
 -10   9  13        9.50       13.82     16.54 o 
  -9   9  13       89.49       82.32     18.93 o 
  -8   9  13       31.63       24.02     14.95 o 
  -7   9  13       17.64        4.15     11.72 o 
  -6   9  13       24.53       19.71     27.08 o 
  -5   9  13      128.25      168.49     18.00 o 
  -4   9  13       62.03       50.72      9.65 o 
  -3   9  13       65.46       59.70      7.60 o 
  -2   9  13       40.99       57.59      8.47 o 
  -1   9  13      530.17      557.61     23.38 o 
   0   9  13      190.57      169.30     12.28 o 
   1   9  13      530.13      570.26     21.75 o 
   2   9  13       43.14       58.07     22.53 o 
   3   9  13       66.47       60.42     10.10 o 
   4   9  13       55.87       44.51     13.66 o 
   5   9  13      125.90      144.93     22.33 o 
   6   9  13       22.13       30.93     14.34 o 
   7   9  13       18.42       10.75     22.56 o 
   8   9  13       31.78       46.85     16.62 o 
   9   9  13       90.41      150.37     23.17 o 
  10   9  13        9.39        9.88     15.74 o 
 -10  10  13        8.91       11.76     16.43 o 
  -9  10  13       29.77       38.20     17.00 o 
  -8  10  13        8.48       28.36     20.90 o 
  -7  10  13        5.08       -2.18     11.40 o 
  -6  10  13        0.98      -10.36     10.36 o 
  -5  10  13       79.08       68.11     13.68 o 
  -4  10  13       15.40       14.84     10.22 o 
  -3  10  13      579.35      577.57     24.16 o 
  -2  10  13       29.84       40.56      9.26 o 
  -1  10  13      191.40      223.84     18.27 o 
   0  10  13       10.03        7.08      6.52 o 
   1  10  13      179.95      221.17     15.97 o 
   2  10  13       28.18       34.64      8.86 o 
   3  10  13      580.43      610.85     46.31 o 
   4  10  13       15.58       17.37     12.75 o 
   5  10  13       78.79       84.50     16.75 o 
   6  10  13        1.18        2.96     12.57 o 
   7  10  13        5.77        8.23     13.60 o 
   8  10  13        8.61       19.32     15.74 o 
   9  10  13       30.51       41.30     18.13 o 
  10  10  13        8.21       -1.22     16.75 o 
 -10  11  13        0.28      -14.95     14.95 o 
  -9  11  13       20.86       14.38     14.89 o 
  -8  11  13        7.34       16.22     23.28 o 
  -7  11  13       68.68       60.66     16.29 o 
  -6  11  13       49.56       46.85     14.23 o 
  -5  11  13        4.37        7.02     11.29 o 
  -4  11  13      100.69       92.37     12.50 o 
  -3  11  13       74.96       71.50     15.17 o 
  -2  11  13      359.24      359.22     37.93 o 
  -1  11  13      915.99      921.87     42.62 o 
   0  11  13      298.56      250.15     23.28 o 
   1  11  13      932.45      979.27     43.45 o 
   2  11  13      366.76      356.97     97.38 o 
   3  11  13       78.78       55.39     20.66 o 
   4  11  13      104.15       74.87     16.79 o 
   5  11  13        5.00        7.93     13.26 o 
   6  11  13       49.29       19.91     24.46 o 
   7  11  13       67.41       50.86     17.97 o 
   8  11  13        7.42        6.94     15.01 o 
   9  11  13       20.82       30.36     17.46 o 
  10  11  13        0.39       32.39     18.33 o 
  -9  12  13        6.64        5.68     15.37 o 
  -8  12  13        4.00      -13.47     13.47 o 
  -7  12  13       46.58       43.90     16.39 o 
  -6  12  13        2.23        9.05     12.56 o 
  -5  12  13      175.56      176.96     16.82 o 
  -4  12  13       20.45       16.15      9.93 o 
  -3  12  13      191.23      182.49     15.91 o 
  -2  12  13       13.72       12.95      8.86 o 
  -1  12  13       63.11       37.96     14.68 o 
   0  12  13       62.56       62.92     15.62 o 
   1  12  13       61.59       44.71     21.61 o 
   2  12  13       14.18        5.18     12.75 o 
   3  12  13      194.87      198.21     23.18 o 
   4  12  13       20.89       20.86     34.44 o 
   5  12  13      182.84      174.44     22.44 o 
   6  12  13        2.64       -1.32     14.10 o 
   7  12  13       46.83       41.87     21.38 o 
   8  12  13        4.32        8.73     15.95 o 
   9  12  13        6.72      -15.01     15.01 o 
  -9  13  13       13.71       -1.97     15.53 o 
  -8  13  13       26.04       23.94     15.25 o 
  -7  13  13       22.15       48.42     17.52 o 
  -6  13  13       33.23       29.54     15.49 o 
  -5  13  13        5.09        6.96     10.09 o 
  -4  13  13        4.49        5.29      9.84 o 
  -3  13  13       78.10       64.15     11.99 o 
  -2  13  13       32.04        4.37      9.13 o 
  -1  13  13      175.25      228.42     65.32 o 
   0  13  13       74.34       83.36     17.65 o 
   1  13  13      178.05      200.59     42.99 o 
   2  13  13       34.22       29.46     15.07 o 
   3  13  13       77.35      131.21     40.61 o 
   4  13  13        5.47       -1.50     13.42 o 
   5  13  13        5.13       25.41     15.62 o 
   6  13  13       34.57       34.71     16.94 o 
   7  13  13       21.67       44.46     49.88 o 
   8  13  13       26.72        7.06     21.14 o 
   9  13  13       14.32       48.42     19.98 o 
  -8  14  13        3.30        2.03     15.37 o 
  -7  14  13        1.75        2.33     14.32 o 
  -6  14  13        1.70       -2.61     11.43 o 
  -5  14  13       76.70      107.30     19.24 o 
  -4  14  13       57.05       80.27     13.69 o 
  -3  14  13      119.66      136.44     15.75 o 
  -2  14  13       58.21       46.33     11.70 o 
  -1  14  13      155.81      175.41     22.81 o 
   0  14  13        0.02       -8.16     13.09 o 
   1  14  13      150.94      137.61     21.62 o 
   2  14  13       57.82       63.91     20.90 o 
   3  14  13      119.74      101.89     19.65 o 
   4  14  13       57.26       67.77     23.51 o 
   5  14  13       76.09       90.24     47.50 o 
   6  14  13        1.61      -14.44     14.44 o 
   7  14  13        1.53       -7.56     16.45 o 
   8  14  13        3.12       -2.00     22.56 o 
  -8  15  13        9.66       30.48     17.45 o 
  -7  15  13       18.09       -5.84     14.67 o 
  -6  15  13       55.77       31.69     13.98 o 
  -5  15  13       31.31       34.03     14.60 o 
  -4  15  13       70.33       59.56     13.62 o 
  -3  15  13      242.25      264.55     21.51 o 
  -2  15  13       63.34       66.59     15.25 o 
  -1  15  13       10.29       -4.00     14.27 o 
   0  15  13        2.25       -4.84     13.58 o 
   1  15  13        9.80        0.00     14.11 o 
   2  15  13       64.88       71.39     33.96 o 
   3  15  13      244.42      291.40     30.29 o 
   4  15  13       71.92       51.79     17.97 o 
   5  15  13       31.71       72.23     19.63 o 
   6  15  13       56.16       92.20     28.50 o 
   7  15  13       17.89       53.52     19.60 o 
   8  15  13        9.92        2.02     18.10 o 
  -7  16  13       18.37       10.08     13.49 o 
  -6  16  13       13.68       11.90     12.94 o 
  -5  16  13       20.26       36.35     13.58 o 
  -4  16  13        6.58        5.61     11.80 o 
  -3  16  13        5.69       15.35     11.67 o 
  -2  16  13       19.30       12.62     11.79 o 
  -1  16  13      126.48      162.19     18.16 o 
   0  16  13       76.20       98.71     21.64 o 
   1  16  13      124.32      107.62     36.10 o 
   2  16  13       18.79       47.05     28.50 o 
   3  16  13        6.68       -9.33     15.28 o 
   4  16  13        6.56       16.66     16.84 o 
   5  16  13       20.26       39.16     18.77 o 
   6  16  13       14.24        3.70     28.26 o 
   7  16  13       18.30       13.55     18.29 o 
  -6  17  13        9.10       13.89     13.24 o 
  -5  17  13       16.28       14.29     14.43 o 
  -4  17  13       24.72       41.40     19.50 o 
  -3  17  13       38.45       53.16     15.08 o 
  -2  17  13       50.26       68.26     15.09 o 
  -1  17  13      193.01      200.46     31.69 o 
   0  17  13      122.67      131.80     24.12 o 
   1  17  13      193.64      193.27     26.69 o 
   2  17  13       48.77       54.51     30.40 o 
   3  17  13       38.17       41.70     19.60 o 
   4  17  13       24.75       27.03     18.13 o 
   5  17  13       16.04       21.05     18.98 o 
   6  17  13        9.50       -2.85     17.80 o 
  -5  18  13       12.44       25.95     14.60 o 
  -4  18  13       15.00       33.45     15.09 o 
  -3  18  13       22.79       20.26     14.04 o 
  -2  18  13        1.95       20.21     12.93 o 
  -1  18  13       32.99       20.04     16.93 o 
   0  18  13        0.06        3.47     31.83 o 
   1  18  13       33.20        7.08     27.08 o 
   2  18  13        1.98      -10.29     20.43 o 
   3  18  13       23.85       45.84     20.66 o 
   4  18  13       14.63       15.76     18.98 o 
   5  18  13       11.98        1.75     20.15 o 
  -3  19  13       43.19       45.13     18.36 o 
  -2  19  13       45.55       42.29     23.17 o 
  -1  19  13       33.08       21.84     21.84 o 
   0  19  13       15.50       17.04     14.62 o 
   1  19  13       32.02       48.43     20.98 o 
   2  19  13       45.20       60.77     21.31 o 
   3  19  13       42.36       58.62     21.15 o 
   0   0  14     1703.27     1636.90     48.87 o 
   1   0  14      142.27      114.95      6.03 o 
   2   0  14      107.74       78.40     12.99 o 
   3   0  14      417.53      396.18      9.87 o 
   4   0  14       97.25       91.56      6.27 o 
   5   0  14      692.10      609.97     22.28 o 
   6   0  14      424.79      400.46     24.80 o 
   7   0  14      169.52      169.23     14.78 o 
   8   0  14      150.00      208.00     29.10 o 
   9   0  14        0.01      -16.15     16.15 o 
  10   0  14       35.75       76.00     24.70 o 
  11   0  14       19.82       37.05     23.28 o 
 -11   1  14        0.91      -10.45     17.58 o 
 -10   1  14       20.79       16.15     19.95 o 
  -9   1  14       79.05       81.23     24.23 o 
  -8   1  14      187.53      175.15     16.29 o 
  -7   1  14      143.95      121.54     14.32 o 
  -6   1  14      516.65      527.72     28.32 o 
  -5   1  14      358.20      406.32     11.85 o 
  -4   1  14      622.16      648.36     20.55 o 
  -3   1  14       36.26       40.30      7.41 o 
  -2   1  14      880.89      894.71     25.07 o 
  -1   1  14      834.80      916.11     21.14 o 
   0   1  14      541.75      690.07     16.35 o 
   1   1  14      844.65      957.80     21.65 o 
   2   1  14      891.49      890.70     24.95 o 
   3   1  14       31.97       37.56      5.83 o 
   4   1  14      644.70      661.65     19.07 o 
   5   1  14      365.11      383.87     17.83 o 
   6   1  14      509.17      564.38     22.76 o 
   7   1  14      139.00      116.19     12.96 o 
   8   1  14      190.07      193.00     19.78 o 
   9   1  14       77.51       37.14     17.81 o 
  10   1  14       21.33        6.65     18.53 o 
  11   1  14        1.03       -2.38     19.00 o 
 -11   2  14        3.63      -15.20     18.53 o 
 -10   2  14       53.97       80.75     27.55 o 
  -9   2  14       59.51       54.04     16.65 o 
  -8   2  14        3.51        8.66      9.29 o 
  -7   2  14       17.89       34.91      9.22 o 
  -6   2  14      200.15      192.12     15.95 o 
  -5   2  14      780.60      814.06     33.91 o 
  -4   2  14      961.44      989.44     27.81 o 
  -3   2  14      215.16      200.27     11.33 o 
  -2   2  14      853.35      852.05     23.63 o 
  -1   2  14      229.21      258.18     14.92 o 
   0   2  14      809.85      821.06     29.39 o 
   1   2  14      241.56      265.79      6.39 o 
   2   2  14      862.11      801.25     19.75 o 
   3   2  14      224.93      216.68     12.74 o 
   4   2  14      951.87      966.44     25.53 o 
   5   2  14      783.75      828.98     27.66 o 
   6   2  14      198.31      186.75     14.56 o 
   7   2  14       17.44       20.28      9.20 o 
   8   2  14        3.67       -3.03     10.35 o 
   9   2  14       60.43       56.43     19.48 o 
  10   2  14       54.42       83.78     38.00 o 
  11   2  14        3.69      -19.00     19.00 o 
 -11   3  14        8.13        2.85     22.33 o 
 -10   3  14       36.54        0.95     19.95 o 
  -9   3  14       91.13      103.96     19.74 o 
  -8   3  14       53.65       56.51     15.06 o 
  -7   3  14       63.29       57.73      9.84 o 
  -6   3  14      349.48      341.35     17.09 o 
  -5   3  14       34.90       29.46      4.08 o 
  -4   3  14       17.62       10.54      5.25 o 
  -3   3  14      244.99      243.74     11.37 o 
  -2   3  14      349.43      323.65     12.88 o 
  -1   3  14       28.84       34.54      4.90 o 
   0   3  14      211.05      403.70     14.26 o 
   1   3  14       28.73       25.19      2.76 o 
   2   3  14      347.12      315.06      9.99 o 
   3   3  14      246.52      282.81     13.92 o 
   4   3  14       19.49       20.41      5.97 o 
   5   3  14       35.83       30.69     12.36 o 
   6   3  14      355.51      335.26     19.60 o 
   7   3  14       59.91       48.21     12.75 o 
   8   3  14       53.80       56.20     14.43 o 
   9   3  14       89.43      114.79     18.53 o 
  10   3  14       36.13       54.52     16.29 o 
  11   3  14        7.90        5.70     23.28 o 
 -11   4  14       10.65       -2.38     20.90 o 
 -10   4  14       59.25       93.15     19.68 o 
  -9   4  14       18.34       33.12     21.14 o 
  -8   4  14       40.52       13.02     12.65 o 
  -7   4  14        8.34       13.91     11.07 o 
  -6   4  14      158.99      138.12     11.12 o 
  -5   4  14      169.36      148.59     11.89 o 
  -4   4  14       94.55       81.73      8.30 o 
  -3   4  14      153.06      135.78     17.00 o 
  -2   4  14      589.91      648.27     22.11 o 
  -1   4  14       62.84       73.68      6.21 o 
   0   4  14       26.51       21.16      4.73 o 
   1   4  14       68.57       83.97      7.70 o 
   2   4  14      575.78      612.18     16.91 o 
   3   4  14      149.15      117.64      8.21 o 
   4   4  14       89.80       80.84     11.06 o 
   5   4  14      174.06      161.91     13.55 o 
   6   4  14      156.46      139.09     16.56 o 
   7   4  14        8.74       10.85     10.82 o 
   8   4  14       40.81       67.57     15.41 o 
   9   4  14       18.79        7.39     17.58 o 
  10   4  14       59.59       51.86     17.43 o 
  11   4  14       11.33       19.00     21.38 o 
 -11   5  14        4.95      -19.95     19.95 o 
 -10   5  14        1.43       -8.88     14.57 o 
  -9   5  14        1.96        1.65     13.58 o 
  -8   5  14       28.46       66.22     15.74 o 
  -7   5  14       25.00       16.18     11.95 o 
  -6   5  14      574.78      505.14     29.45 o 
  -5   5  14      583.76      521.08     32.54 o 
  -4   5  14      599.83      570.70     21.16 o 
  -3   5  14      366.57      377.41     15.27 o 
  -2   5  14      553.52      466.70     22.24 o 
  -1   5  14      170.29      175.05     19.48 o 
   0   5  14       49.16       30.11      7.24 o 
   1   5  14      172.85      178.65      9.72 o 
   2   5  14      551.94      436.82     13.85 o 
   3   5  14      374.88      412.85     14.51 o 
   4   5  14      614.52      614.18     19.53 o 
   5   5  14      595.55      586.91     29.04 o 
   6   5  14      573.58      586.71     50.59 o 
   7   5  14       22.54       25.77     11.84 o 
   8   5  14       30.24       49.66     20.19 o 
   9   5  14        1.90       -3.80     12.09 o 
  10   5  14        1.58       14.82     15.20 o 
  11   5  14        5.14       18.05     22.33 o 
 -11   6  14        9.75       14.73     23.75 o 
 -10   6  14        3.66      -20.47     28.74 o 
  -9   6  14       63.63      102.97     20.90 o 
  -8   6  14       13.55       20.95     13.27 o 
  -7   6  14       25.91       30.61     13.35 o 
  -6   6  14       22.59       27.20     11.42 o 
  -5   6  14      402.79      377.59     19.80 o 
  -4   6  14      172.28      208.46     19.84 o 
  -3   6  14     1118.96     1283.48     35.80 o 
  -2   6  14     2838.77     2787.56    110.68 o 
  -1   6  14      493.74      443.54     37.53 o 
   0   6  14      542.40      607.67     26.98 o 
   1   6  14      494.56      462.52     15.63 o 
   2   6  14     2838.43     2738.46     58.65 o 
   3   6  14     1125.19     1253.14     36.69 o 
   4   6  14      171.01      211.92     14.56 o 
   5   6  14      404.80      400.89     28.03 o 
   6   6  14       23.22       33.40     12.59 o 
   7   6  14       25.33        1.05     10.91 o 
   8   6  14       13.09       21.30     12.71 o 
   9   6  14       63.45       94.36     18.73 o 
  10   6  14        3.96       15.83     15.44 o 
  11   6  14        9.58      -16.15     20.43 o 
 -11   7  14        1.51       38.48     23.28 o 
 -10   7  14        4.49      -14.26     14.26 o 
  -9   7  14       14.29       15.79     14.47 o 
  -8   7  14       13.68       -0.03     11.50 o 
  -7   7  14       31.06       10.41     16.86 o 
  -6   7  14       43.79       28.02     11.42 o 
  -5   7  14      908.76      923.29     39.37 o 
  -4   7  14      397.65      404.05     15.64 o 
  -3   7  14     2385.99     2472.87     53.52 o 
  -2   7  14     2830.11     2890.50     71.00 o 
  -1   7  14     1085.99     1013.51     39.48 o 
   0   7  14      618.39      548.16     26.96 o 
   1   7  14     1078.01      995.51     62.17 o 
   2   7  14     2816.78     2842.81     71.69 o 
   3   7  14     2372.59     2413.33     63.75 o 
   4   7  14      409.49      399.84     19.92 o 
   5   7  14      894.30      954.90     41.59 o 
   6   7  14       39.54       23.13     12.59 o 
   7   7  14       29.25       15.59     16.86 o 
   8   7  14       13.22       19.44     14.25 o 
   9   7  14       14.67       16.83     14.94 o 
  10   7  14        4.20        0.00     15.45 o 
  11   7  14        1.71       51.78     28.03 o 
 -11   8  14        3.80        1.90     22.80 o 
 -10   8  14       26.52       46.44     30.88 o 
  -9   8  14        6.21       -9.14     12.98 o 
  -8   8  14        7.55       -5.10     12.74 o 
  -7   8  14       10.32       10.70     11.85 o 
  -6   8  14       18.82       21.66     11.69 o 
  -5   8  14       23.43       33.82     11.43 o 
  -4   8  14       77.31       60.03     15.41 o 
  -3   8  14       56.19       77.04      7.55 o 
  -2   8  14      945.67      893.05     27.89 o 
  -1   8  14      245.44      231.37     26.98 o 
   0   8  14       97.32      123.30     11.80 o 
   1   8  14      245.14      240.97     28.36 o 
   2   8  14      949.67      872.28     28.84 o 
   3   8  14       52.67       79.03     10.26 o 
   4   8  14       75.56       72.33     12.14 o 
   5   8  14       24.95       49.22     20.90 o 
   6   8  14       18.14       14.09     12.51 o 
   7   8  14       11.07       -7.32     11.36 o 
   8   8  14        7.32        7.13     14.11 o 
   9   8  14        6.41      -17.11     34.91 o 
  10   8  14       26.56       67.36     19.97 o 
 -10   9  14       32.87       18.03     16.51 o 
  -9   9  14       73.27       72.32     18.95 o 
  -8   9  14       50.26       26.93     23.75 o 
  -7   9  14       78.30       42.28     14.82 o 
  -6   9  14      144.64      145.88     18.63 o 
  -5   9  14       47.67       46.87     10.36 o 
  -4   9  14       55.81       51.35      9.65 o 
  -3   9  14      430.67      422.82     20.16 o 
  -2   9  14      353.14      343.70     17.15 o 
  -1   9  14      150.09      174.97     11.88 o 
   0   9  14      311.67      336.91     33.84 o 
   1   9  14      151.04      154.67     12.04 o 
   2   9  14      355.33      364.41     18.33 o 
   3   9  14      437.29      467.95     30.09 o 
   4   9  14       53.28       58.38     15.91 o 
   5   9  14       48.44       47.16     14.43 o 
   6   9  14      148.92      120.18     27.79 o 
   7   9  14       75.25       49.99     17.04 o 
   8   9  14       50.78       29.68     25.18 o 
   9   9  14       73.67       89.92     20.46 o 
  10   9  14       32.65       50.35     19.48 o 
 -10  10  14        2.08      -12.10     27.55 o 
  -9  10  14        1.92       13.43     15.64 o 
  -8  10  14        1.26       10.34     17.58 o 
  -7  10  14       34.53       52.68     17.81 o 
  -6  10  14       12.22       22.36     12.56 o 
  -5  10  14       21.11       36.44     10.00 o 
  -4  10  14      190.06      199.40     15.95 o 
  -3  10  14      259.39      266.15     17.26 o 
  -2  10  14      713.89      647.41     25.74 o 
  -1  10  14      159.77      165.77     12.90 o 
   0  10  14       26.23       47.80      9.45 o 
   1  10  14      155.88      161.81     15.60 o 
   2  10  14      715.29      663.65     68.88 o 
   3  10  14      257.10      292.58     25.08 o 
   4  10  14      191.25      196.81     22.56 o 
   5  10  14       20.60       21.23     13.39 o 
   6  10  14       12.46       32.16     15.26 o 
   7  10  14       35.24       35.63     15.62 o 
   8  10  14        1.37        1.06     27.31 o 
   9  10  14        2.06       12.73     15.74 o 
  10  10  14        2.25       -5.70     17.34 o 
 -10  11  14        0.01       -1.71     15.11 o 
  -9  11  14        2.95      -16.47     16.63 o 
  -8  11  14       25.67       38.52     16.41 o 
  -7  11  14       74.79       81.20     17.69 o 
  -6  11  14      134.58      127.24     18.49 o 
  -5  11  14       21.56       16.11      9.71 o 
  -4  11  14       35.49       25.37      9.58 o 
  -3  11  14       67.98       74.78     11.17 o 
  -2  11  14      105.54      109.78     12.11 o 
  -1  11  14       32.05       19.39     21.61 o 
   0  11  14      309.63      311.23     87.40 o 
   1  11  14       31.89       41.03     16.15 o 
   2  11  14      105.18       94.14     16.62 o 
   3  11  14       69.79       56.32     14.61 o 
   4  11  14       35.97       29.43     15.20 o 
   5  11  14       23.14       17.17     13.72 o 
   6  11  14      130.65      129.37     22.56 o 
   7  11  14       76.36       50.44     23.04 o 
   8  11  14       26.09       14.45     17.04 o 
   9  11  14        2.91       21.39     36.34 o 
  10  11  14        0.01        8.55     25.18 o 
  -9  12  14        8.28       -9.56     15.91 o 
  -8  12  14       20.82       14.27     14.68 o 
  -7  12  14       27.85       12.72     14.06 o 
  -6  12  14       74.69      100.35     17.84 o 
  -5  12  14      105.07       98.24     14.20 o 
  -4  12  14      101.64      119.34     14.15 o 
  -3  12  14       47.35       33.69     10.20 o 
  -2  12  14      181.08      183.29     15.71 o 
  -1  12  14       35.64       57.72     16.37 o 
   0  12  14        4.54       34.47     14.10 o 
   1  12  14       35.87       55.06     17.81 o 
   2  12  14      180.24      225.12     23.64 o 
   3  12  14       49.25       48.96     14.92 o 
   4  12  14      101.21      102.07     18.80 o 
   5  12  14      103.50      101.24     19.15 o 
   6  12  14       75.13       88.65     32.54 o 
   7  12  14       28.43       19.00     16.46 o 
   8  12  14       20.46       31.72     17.18 o 
   9  12  14        8.44       -6.49     16.62 o 
  -9  13  14        4.11      -11.34     14.38 o 
  -8  13  14       23.09       25.89     15.83 o 
  -7  13  14        2.93      -12.48     12.48 o 
  -6  13  14       25.88       66.96     14.16 o 
  -5  13  14       49.93       50.20     12.65 o 
  -4  13  14      204.64      217.31     18.73 o 
  -3  13  14      207.29      240.80     21.84 o 
  -2  13  14      204.33      198.14     20.05 o 
  -1  13  14       21.66       12.19     14.96 o 
   0  13  14       77.54       81.03     17.57 o 
   1  13  14       22.01       24.16     14.49 o 
   2  13  14      207.00      189.53     22.96 o 
   3  13  14      211.76      188.55     23.40 o 
   4  13  14      202.91      226.28     25.34 o 
   5  13  14       50.65       15.41     19.00 o 
   6  13  14       25.77       35.61     34.44 o 
   7  13  14        3.45        4.81     29.45 o 
   8  13  14       23.63       34.16     34.44 o 
   9  13  14        4.05       12.87     19.00 o 
  -8  14  14        8.42       18.99     23.99 o 
  -7  14  14       15.51       10.98     18.26 o 
  -6  14  14       30.15        1.69     11.82 o 
  -5  14  14       24.35        1.89     11.20 o 
  -4  14  14       44.55       47.43     14.91 o 
  -3  14  14       20.61       13.59     10.66 o 
  -2  14  14        3.15       -5.77      9.49 o 
  -1  14  14        9.70        8.57     33.73 o 
   0  14  14      117.65      126.26     64.60 o 
   1  14  14        8.83       18.76     14.77 o 
   2  14  14        3.33       -8.64     21.14 o 
   3  14  14       20.19       29.01     15.59 o 
   4  14  14       43.59       54.37     17.97 o 
   5  14  14       24.34       14.62     22.09 o 
   6  14  14       29.54       42.98     18.13 o 
   7  14  14       15.38        6.02     16.94 o 
   8  14  14        8.84        5.23     17.47 o 
  -7  15  14       13.94       21.76     14.13 o 
  -6  15  14       28.64       23.01     14.84 o 
  -5  15  14       26.77       48.40     14.21 o 
  -4  15  14       10.12       23.10     12.61 o 
  -3  15  14       55.02       78.09     14.40 o 
  -2  15  14       15.53       16.66     10.75 o 
  -1  15  14       12.21        1.19     14.44 o 
   0  15  14        4.53       25.07     15.49 o 
   1  15  14       12.02        6.26     14.40 o 
   2  15  14       15.37       22.62     18.53 o 
   3  15  14       55.12       86.08     27.55 o 
   4  15  14        9.14       21.99     21.61 o 
   5  15  14       27.82       14.25     15.79 o 
   6  15  14       28.56       21.08     16.90 o 
   7  15  14       14.00       22.80     17.80 o 
  -7  16  14        3.38      -12.78     12.78 o 
  -6  16  14       33.23       35.46     24.45 o 
  -5  16  14        7.54      -11.47     11.47 o 
  -4  16  14       41.87       37.68     17.77 o 
  -3  16  14       14.10       -3.63     11.83 o 
  -2  16  14       37.16       33.09     21.76 o 
  -1  16  14       44.71       31.15     12.85 o 
   0  16  14       35.28       43.01     28.03 o 
   1  16  14       44.83       31.10     18.05 o 
   2  16  14       38.66       35.63     18.14 o 
   3  16  14       13.99       20.07     16.56 o 
   4  16  14       41.13       41.61     18.98 o 
   5  16  14        7.40       -8.24     15.93 o 
   6  16  14       33.13       -3.14     17.30 o 
   7  16  14        3.48        7.71     17.79 o 
  -6  17  14       31.38       18.17     13.90 o 
  -5  17  14       16.58       24.58     13.62 o 
  -4  17  14       37.75       39.33     14.32 o 
  -3  17  14       24.87       38.44     14.04 o 
  -2  17  14        9.09        8.65     12.96 o 
  -1  17  14       26.27       27.58     13.05 o 
   0  17  14       34.90       31.01     17.43 o 
   1  17  14       26.06      -13.94     15.41 o 
   2  17  14        9.05       14.96     17.80 o 
   3  17  14       24.79       40.60     19.34 o 
   4  17  14       37.04       32.35     25.89 o 
   5  17  14       16.56       21.53     27.79 o 
   6  17  14       30.00       -3.97     19.31 o 
  -4  18  14        8.08        0.82     12.98 o 
  -3  18  14       37.40       48.27     19.75 o 
  -2  18  14       17.98       15.10     13.38 o 
  -1  18  14       66.44       64.45     15.58 o 
   0  18  14      270.16      292.29     32.22 o 
   1  18  14       67.12      112.26     28.50 o 
   2  18  14       18.97       -5.64     26.13 o 
   3  18  14       37.61       49.48     21.47 o 
   4  18  14        7.55       13.74     31.11 o 
  -3  19  14       54.87       67.94     16.71 o 
  -2  19  14        9.63       15.83     14.26 o 
  -1  19  14       17.08        9.87     13.94 o 
   0  19  14        4.52        3.95     13.65 o 
   1  19  14       17.30       23.86     20.90 o 
   2  19  14        9.91      -24.23     24.23 o 
   3  19  14       54.13       64.92     22.83 o 
   1   0  15       17.26       15.59      3.45 o 
   2   0  15       18.33       25.49      5.12 o 
   3   0  15       15.80       25.15      6.71 o 
   4   0  15      688.04      660.23     18.62 o 
   5   0  15     1029.86      972.96     41.18 o 
   6   0  15      648.33      654.76     32.40 o 
   7   0  15        1.49       12.67      8.38 o 
   8   0  15      251.44      232.32     18.35 o 
   9   0  15      137.61      253.19     35.15 o 
  10   0  15       87.87      105.46     28.50 o 
  11   0  15        0.51      -17.10     19.00 o 
 -11   1  15        3.06        4.75     19.95 o 
 -10   1  15       21.28       39.43     21.85 o 
  -9   1  15       28.02       20.67     13.86 o 
  -8   1  15       20.06        5.56     12.44 o 
  -7   1  15       58.54       76.49     11.20 o 
  -6   1  15      112.43      108.85      8.78 o 
  -5   1  15      689.04      637.92     29.34 o 
  -4   1  15      133.42      129.90     20.43 o 
  -3   1  15     1346.82     1383.81     37.41 o 
  -2   1  15      833.72      836.30     24.52 o 
  -1   1  15       50.27       38.73      3.93 o 
   0   1  15       47.65       49.94      4.24 o 
   1   1  15       43.73       31.37      4.94 o 
   2   1  15      844.90      878.54     24.58 o 
   3   1  15     1367.26     1376.27     27.46 o 
   4   1  15      131.91      125.78      8.68 o 
   5   1  15      679.66      641.85     29.02 o 
   6   1  15      112.34       96.09     11.01 o 
   7   1  15       61.05       78.62     11.31 o 
   8   1  15       21.93       25.83     10.34 o 
   9   1  15       28.39       -7.13     17.10 o 
  10   1  15       22.09        0.00     18.53 o 
  11   1  15        3.16        8.08     20.43 o 
 -11   2  15        2.36       -7.13     20.43 o 
 -10   2  15        3.90       21.38     21.38 o 
  -9   2  15      131.71      172.18     22.99 o 
  -8   2  15       11.10       10.17     17.10 o 
  -7   2  15       47.41       48.61     10.60 o 
  -6   2  15      285.59      253.07     16.59 o 
  -5   2  15      260.07      231.92      8.24 o 
  -4   2  15      586.82      648.63     28.30 o 
  -3   2  15      150.86      141.09     12.87 o 
  -2   2  15       52.33       49.76      5.62 o 
  -1   2  15       87.92       89.73      9.87 o 
   0   2  15      208.18      235.22     14.49 o 
   1   2  15       80.51       71.65      5.69 o 
   2   2  15       58.03       56.37      3.96 o 
   3   2  15      152.69      142.65      7.08 o 
   4   2  15      593.67      691.65     20.85 o 
   5   2  15      254.91      235.16     14.71 o 
   6   2  15      288.77      289.27     25.87 o 
   7   2  15       50.25       60.56     10.96 o 
   8   2  15       11.88       19.03     11.70 o 
   9   2  15      132.80      173.13     27.08 o 
  10   2  15        3.80       -6.18     17.58 o 
  11   2  15        2.43       39.43     23.75 o 
 -11   3  15       16.52       23.75     23.75 o 
 -10   3  15       31.04       46.08     23.75 o 
  -9   3  15       18.16       26.54     15.06 o 
  -8   3  15       49.27       56.72     17.10 o 
  -7   3  15      183.21      196.76     20.22 o 
  -6   3  15       29.49       32.86      6.22 o 
  -5   3  15      413.33      374.75     16.83 o 
  -4   3  15      116.62      116.30      9.02 o 
  -3   3  15      367.16      398.76     13.91 o 
  -2   3  15      105.42       80.77      3.95 o 
  -1   3  15      111.66      143.49      8.57 o 
   0   3  15        9.29       12.55      3.09 o 
   1   3  15      112.93      136.20      5.91 o 
   2   3  15      105.83       70.55      4.90 o 
   3   3  15      374.54      371.64     13.28 o 
   4   3  15      117.56       96.79      8.41 o 
   5   3  15      430.97      378.86     19.05 o 
   6   3  15       30.30       27.14      9.06 o 
   7   3  15      178.64      158.42     17.91 o 
   8   3  15       50.21       55.58     14.34 o 
   9   3  15       18.32       20.85     14.25 o 
  10   3  15       31.31       49.88     24.23 o 
  11   3  15       16.59       39.90     24.70 o 
 -11   4  15       19.64       25.18     22.80 o 
 -10   4  15       19.91       -1.22     29.93 o 
  -9   4  15       14.81        5.00     14.38 o 
  -8   4  15       32.85       35.92     19.48 o 
  -7   4  15      162.35      131.61     20.66 o 
  -6   4  15      447.85      499.72     28.87 o 
  -5   4  15      206.21      211.22     13.73 o 
  -4   4  15      334.95      322.81     14.91 o 
  -3   4  15      145.99      155.01      9.20 o 
  -2   4  15      332.77      317.79     13.04 o 
  -1   4  15     1540.63     1649.46     36.24 o 
   0   4  15     1877.76     1930.27     42.23 o 
   1   4  15     1545.73     1583.57     34.25 o 
   2   4  15      336.20      336.79     11.39 o 
   3   4  15      145.17      158.55     14.54 o 
   4   4  15      344.30      338.72     14.21 o 
   5   4  15      209.18      197.45     25.15 o 
   6   4  15      450.93      486.12     27.59 o 
   7   4  15      156.06      182.52     19.47 o 
   8   4  15       34.05       38.73     13.92 o 
   9   4  15       14.23        2.11     12.23 o 
  10   4  15       20.56       12.83     19.00 o 
  11   4  15       19.15       36.10     24.23 o 
 -11   5  15       15.29       53.68     26.13 o 
 -10   5  15       60.92       72.11     19.94 o 
  -9   5  15       19.91       32.51     15.27 o 
  -8   5  15      171.40      164.40     30.64 o 
  -7   5  15       39.17       45.51     14.96 o 
  -6   5  15       78.69      100.29     14.61 o 
  -5   5  15     1453.68     1459.36     42.68 o 
  -4   5  15      760.99      758.30     26.57 o 
  -3   5  15      853.15      844.03     25.70 o 
  -2   5  15      766.99      760.76     30.68 o 
  -1   5  15     2466.31     2674.01     81.30 o 
   0   5  15     1132.02     1015.67     36.92 o 
   1   5  15     2464.61     2626.66     63.94 o 
   2   5  15      761.22      762.05     20.07 o 
   3   5  15      865.42      867.78     27.88 o 
   4   5  15      757.14      764.00     22.75 o 
   5   5  15     1458.97     1547.23     54.86 o 
   6   5  15       79.03       71.03     24.46 o 
   7   5  15       39.49       47.82     20.43 o 
   8   5  15      168.43      131.15     19.29 o 
   9   5  15       19.88        0.43     13.30 o 
  10   5  15       60.87       71.25     26.13 o 
  11   5  15       14.84       37.53     25.18 o 
 -11   6  15        9.17       -1.90     19.48 o 
 -10   6  15        2.73       -4.93     13.78 o 
  -9   6  15       12.02       13.59     14.23 o 
  -8   6  15       34.60        9.52     12.33 o 
  -7   6  15       18.87       16.98     12.11 o 
  -6   6  15      236.44      278.99     22.71 o 
  -5   6  15      421.20      429.94     22.63 o 
  -4   6  15     1107.29     1033.53     32.16 o 
  -3   6  15      494.97      491.75     18.95 o 
  -2   6  15     1818.98     1897.25     62.98 o 
  -1   6  15       30.02       22.78      8.61 o 
   0   6  15      170.57      151.89     14.61 o 
   1   6  15       29.44       30.95      3.90 o 
   2   6  15     1816.46     1896.58     42.37 o 
   3   6  15      495.39      461.13     22.04 o 
   4   6  15     1113.24     1074.22     33.59 o 
   5   6  15      416.76      409.04     27.64 o 
   6   6  15      245.19      243.73     33.01 o 
   7   6  15       18.19       15.46     16.86 o 
   8   6  15       35.51       48.62     15.07 o 
   9   6  15       12.77       13.06     17.34 o 
  10   6  15        2.67       -6.18     20.43 o 
  11   6  15        8.89      -20.90     20.90 o 
 -11   7  15        1.94      -19.00     19.00 o 
 -10   7  15       10.56       -9.54     28.98 o 
  -9   7  15        7.89       26.55     14.95 o 
  -8   7  15       59.78       84.95     17.34 o 
  -7   7  15       34.10       39.11     13.53 o 
  -6   7  15      116.21      115.46     16.51 o 
  -5   7  15      134.16      153.73     13.32 o 
  -4   7  15      154.88      160.24     11.14 o 
  -3   7  15      142.54      123.29      8.16 o 
  -2   7  15      155.38      116.73     18.53 o 
  -1   7  15     1005.31     1037.31     40.97 o 
   0   7  15      455.02      535.49     26.98 o 
   1   7  15     1014.39     1064.51     30.64 o 
   2   7  15      163.73      137.55     13.84 o 
   3   7  15      152.93      138.00     19.31 o 
   4   7  15      156.90      149.47     13.88 o 
   5   7  15      133.59      143.30     17.63 o 
   6   7  15      113.69       93.84     16.84 o 
   7   7  15       33.92        9.51     12.37 o 
   8   7  15       57.82       53.17     16.03 o 
   9   7  15        8.03        5.83     16.86 o 
  10   7  15        9.76       18.81     16.78 o 
 -10   8  15        6.16      -13.78     13.78 o 
  -9   8  15        9.44       11.75     14.92 o 
  -8   8  15       21.89       20.52     12.99 o 
  -7   8  15      166.01      203.96     22.32 o 
  -6   8  15       26.94       38.22     12.15 o 
  -5   8  15       20.13        9.71     10.70 o 
  -4   8  15      126.29      109.51     11.07 o 
  -3   8  15       21.30        6.94      7.06 o 
  -2   8  15      161.60      170.78     13.15 o 
  -1   8  15      511.19      509.10     18.58 o 
   0   8  15      499.31      449.76     17.06 o 
   1   8  15      504.12      523.53     19.51 o 
   2   8  15      156.07      167.65     15.35 o 
   3   8  15       19.29       12.80      7.78 o 
   4   8  15      121.31       73.87     14.47 o 
   5   8  15       21.15       15.82     15.44 o 
   6   8  15       24.65        5.69     11.70 o 
   7   8  15      162.61      218.61     28.03 o 
   8   8  15       23.00        8.30     13.58 o 
   9   8  15        8.92       14.23     14.77 o 
  10   8  15        5.81        5.05     16.37 o 
 -10   9  15        1.69       -1.16     25.89 o 
  -9   9  15        8.49       31.30     15.90 o 
  -8   9  15        8.54       -1.55     12.67 o 
  -7   9  15       30.47       26.00     13.00 o 
  -6   9  15        5.09       19.32     13.30 o 
  -5   9  15      336.63      319.01     19.60 o 
  -4   9  15       53.10       60.05     10.04 o 
  -3   9  15      232.44      229.40     21.49 o 
  -2   9  15       59.75       51.17     10.44 o 
  -1   9  15      620.45      630.76     22.94 o 
   0   9  15       82.49       84.71      9.01 o 
   1   9  15      617.78      672.69     23.83 o 
   2   9  15       60.68       75.19     32.06 o 
   3   9  15      242.71      246.32     22.45 o 
   4   9  15       54.24       43.63     14.10 o 
   5   9  15      343.57      308.09     61.52 o 
   6   9  15        4.81      -10.91     10.91 o 
   7   9  15       31.02       36.31     19.48 o 
   8   9  15        8.02        1.43     14.40 o 
   9   9  15        8.60       -9.63     13.79 o 
  10   9  15        1.60       -6.09     16.42 o 
 -10  10  15        3.32       16.99     17.78 o 
  -9  10  15       12.30        7.02     44.18 o 
  -8  10  15       26.68       31.96     14.82 o 
  -7  10  15       50.11       63.17     16.55 o 
  -6  10  15       83.60       83.94     13.29 o 
  -5  10  15       60.21       56.47     10.97 o 
  -4  10  15      125.77      127.98     25.35 o 
  -3  10  15       34.28       29.78      8.70 o 
  -2  10  15        5.67       -8.88      8.88 o 
  -1  10  15       92.90       74.72     20.19 o 
   0  10  15      185.47      209.09     40.38 o 
   1  10  15       98.36       71.76     14.59 o 
   2  10  15        5.74        7.72     11.25 o 
   3  10  15       35.43       29.50     13.24 o 
   4  10  15      128.55      132.58     18.83 o 
   5  10  15       59.93       82.81     16.70 o 
   6  10  15       85.44      113.13     24.70 o 
   7  10  15       49.98       58.88     17.10 o 
   8  10  15       27.15        7.34     34.20 o 
   9  10  15       12.30        8.95     15.28 o 
  10  10  15        3.52      -20.19     20.19 o 
  -9  11  15        3.66      -13.87     13.87 o 
  -8  11  15        9.23       -4.31     13.78 o 
  -7  11  15       12.72       11.23     13.43 o 
  -6  11  15       20.65       34.22     11.45 o 
  -5  11  15      199.26      207.17     17.45 o 
  -4  11  15      119.42      139.88     14.25 o 
  -3  11  15      110.35      131.49     14.09 o 
  -2  11  15       86.69       87.53     11.11 o 
  -1  11  15      120.88       91.77     16.78 o 
   0  11  15        0.05        4.44     11.50 o 
   1  11  15      113.37      117.16     21.38 o 
   2  11  15       82.05       51.69     14.81 o 
   3  11  15      105.50       93.40     17.12 o 
   4  11  15      119.62      152.49     20.15 o 
   5  11  15      191.76      194.90     23.66 o 
   6  11  15       20.04       24.34     15.28 o 
   7  11  15       12.91       18.76     15.45 o 
   8  11  15        8.76       -0.70     15.74 o 
   9  11  15        3.90       21.68     48.93 o 
  -9  12  15       14.95       13.89     17.00 o 
  -8  12  15       17.58       16.56     14.82 o 
  -7  12  15       34.63       13.42     11.47 o 
  -6  12  15       31.46       40.89     12.14 o 
  -5  12  15       55.91       56.75     12.02 o 
  -4  12  15      118.08      146.35     15.46 o 
  -3  12  15       38.15       30.23     10.20 o 
  -2  12  15       53.96       46.91     10.27 o 
  -1  12  15       23.62       20.88     13.53 o 
   0  12  15        0.17        4.81     12.17 o 
   1  12  15       24.68       21.75     15.68 o 
   2  12  15       56.60       44.72     14.88 o 
   3  12  15       39.41       45.13     15.12 o 
   4  12  15      121.31      163.22     23.34 o 
   5  12  15       54.06       44.21     16.60 o 
   6  12  15       30.75       51.10     30.88 o 
   7  12  15       34.95       26.32     16.94 o 
   8  12  15       17.71       -7.13     22.33 o 
   9  12  15       15.36       29.18     19.26 o 
  -8  13  15       22.55       16.26     16.25 o 
  -7  13  15       32.53       26.30     13.52 o 
  -6  13  15       21.18        0.67     10.78 o 
  -5  13  15       53.40       41.28     12.19 o 
  -4  13  15       57.77       62.97     12.48 o 
  -3  13  15       71.45       47.53     11.75 o 
  -2  13  15       70.88       52.59     11.80 o 
  -1  13  15      310.61      326.53     55.34 o 
   0  13  15      253.35      257.28     26.01 o 
   1  13  15      310.80      374.44     31.04 o 
   2  13  15       69.58       92.44     23.51 o 
   3  13  15       68.08       86.84     18.44 o 
   4  13  15       56.97       61.44     17.52 o 
   5  13  15       53.48       65.00     37.29 o 
   6  13  15       20.91       23.74     16.42 o 
   7  13  15       32.12        6.94     16.94 o 
   8  13  15       22.78       28.16     18.12 o 
  -8  14  15       15.35       16.82     15.81 o 
  -7  14  15       12.30        8.94     14.17 o 
  -6  14  15       30.47       46.98     13.22 o 
  -5  14  15        8.04       -5.75     10.39 o 
  -4  14  15       62.33       53.06     19.45 o 
  -3  14  15       16.85       34.20     11.41 o 
  -2  14  15       86.94       75.06     13.50 o 
  -1  14  15       15.93        7.74     13.58 o 
   0  14  15       10.21       16.82     17.10 o 
   1  14  15       17.02       10.35     14.68 o 
   2  14  15       85.78       68.35     17.97 o 
   3  14  15       15.58       -1.48     17.10 o 
   4  14  15       62.03       53.26     18.80 o 
   5  14  15        8.37        9.73     23.04 o 
   6  14  15       30.14       36.70     18.76 o 
   7  14  15       12.98       31.63     26.84 o 
   8  14  15       15.57      -15.20     16.79 o 
  -7  15  15       10.36       27.36     16.78 o 
  -6  15  15        2.88        5.57     12.18 o 
  -5  15  15       63.15       68.30     14.41 o 
  -4  15  15        4.08        8.62     11.77 o 
  -3  15  15       11.64        4.86     11.01 o 
  -2  15  15        8.48        3.77     10.21 o 
  -1  15  15        6.46        4.86     14.94 o 
   0  15  15        4.40        3.44     15.10 o 
   1  15  15        6.59        8.04     19.48 o 
   2  15  15        8.55      -17.81     17.81 o 
   3  15  15       11.32       15.29     17.34 o 
   4  15  15        4.29      -15.26     15.26 o 
   5  15  15       62.12       62.55     19.54 o 
   6  15  15        3.18      -15.82     16.03 o 
   7  15  15       10.74       31.97     18.59 o 
  -6  16  15        5.70       -9.61     12.09 o 
  -5  16  15       10.62       22.80     13.20 o 
  -4  16  15       40.60       58.08     14.79 o 
  -3  16  15       62.72       77.89     15.46 o 
  -2  16  15       43.68       44.12     13.84 o 
  -1  16  15       28.11        5.92     11.64 o 
   0  16  15        0.08        3.42     15.28 o 
   1  16  15       28.28       16.40     16.42 o 
   2  16  15       43.86       45.84     18.73 o 
   3  16  15       62.22       63.60     28.50 o 
   4  16  15       40.55       66.20     20.56 o 
   5  16  15       10.38        4.42     17.28 o 
   6  16  15        5.29      -12.92     16.97 o 
  -5  17  15       32.53       23.25     13.37 o 
  -4  17  15        6.51       17.00     12.69 o 
  -3  17  15       72.03       85.55     16.72 o 
  -2  17  15       27.41       19.02     12.96 o 
  -1  17  15       68.28       68.71     15.63 o 
   0  17  15       93.33       64.57     37.05 o 
   1  17  15       70.05       59.25     20.66 o 
   2  17  15       27.30       25.91     25.41 o 
   3  17  15       70.16      104.31     23.48 o 
   4  17  15        6.17       -4.66     26.13 o 
   5  17  15       31.65       17.46     18.67 o 
  -4  18  15       26.29       31.48     14.35 o 
  -3  18  15       15.51       37.03     14.45 o 
  -2  18  15       43.69       74.15     16.34 o 
  -1  18  15       44.88       28.57     13.99 o 
   0  18  15        2.43       -8.61     16.78 o 
   1  18  15       43.79       21.67     18.25 o 
   2  18  15       43.17       35.61     19.61 o 
   3  18  15       15.71       -5.70     25.89 o 
   4  18  15       26.67       17.18     19.65 o 
  -2  19  15        4.45        6.72     14.43 o 
  -1  19  15        3.26       -9.82     13.35 o 
   0  19  15        3.60      -12.61     12.61 o 
   1  19  15        3.53       -9.88     23.04 o 
   2  19  15        4.85       34.21     20.66 o 
   0   0  16      688.60      634.39     52.25 o 
   1   0  16       74.21       87.79      5.85 o 
   2   0  16      285.54      245.71     16.49 o 
   3   0  16      191.53      219.02     12.41 o 
   4   0  16      268.45      276.26      8.95 o 
   5   0  16      615.40      555.80     20.54 o 
   6   0  16        0.22        0.67      6.89 o 
   7   0  16      299.26      287.26     21.02 o 
   8   0  16       12.93       16.78     12.51 o 
   9   0  16       93.38       60.80     21.38 o 
  10   0  16       15.14       14.73     19.95 o 
  11   0  16        6.14      -11.40     18.53 o 
 -11   1  16       15.54       13.30     22.33 o 
 -10   1  16       26.44       38.48     21.85 o 
  -9   1  16        4.94      -12.48     12.48 o 
  -8   1  16        2.22       10.34     11.75 o 
  -7   1  16      358.15      273.28     23.93 o 
  -6   1  16       73.63       88.35     13.10 o 
  -5   1  16      331.29      286.17     14.27 o 
  -4   1  16      429.70      466.89     23.28 o 
  -3   1  16      143.13      160.23     10.72 o 
  -2   1  16      380.65      403.05     14.81 o 
  -1   1  16       37.28       32.61      3.97 o 
   0   1  16        8.23        4.46      3.05 o 
   1   1  16       41.78       42.20      4.61 o 
   2   1  16      383.47      396.22     19.36 o 
   3   1  16      140.71      167.85     15.49 o 
   4   1  16      423.57      463.27     16.66 o 
   5   1  16      332.86      322.26     16.18 o 
   6   1  16       74.30       69.51     10.18 o 
   7   1  16      357.60      319.05     34.56 o 
   8   1  16        1.99       -9.76     13.06 o 
   9   1  16        4.93       24.23     18.53 o 
  10   1  16       26.22       66.50     23.28 o 
  11   1  16       15.56      -11.40     19.95 o 
 -11   2  16        6.07        7.13     20.43 o 
 -10   2  16       42.55       43.23     21.38 o 
  -9   2  16       12.46        3.00     13.70 o 
  -8   2  16       54.28       63.31     15.29 o 
  -7   2  16      235.53      231.12     74.82 o 
  -6   2  16      296.79      243.52     21.56 o 
  -5   2  16      290.69      292.85     20.97 o 
  -4   2  16       20.73       27.65     15.20 o 
  -3   2  16      270.98      269.58     13.20 o 
  -2   2  16      628.71      612.81     19.15 o 
  -1   2  16      271.42      250.68      8.14 o 
   0   2  16       31.25       39.03      3.54 o 
   1   2  16      272.21      242.77     11.05 o 
   2   2  16      626.66      576.70     29.79 o 
   3   2  16      268.40      241.29     13.16 o 
   4   2  16       17.76       28.24      5.78 o 
   5   2  16      290.87      297.05     18.85 o 
   6   2  16      299.56      294.04     20.15 o 
   7   2  16      237.45      250.65     34.19 o 
   8   2  16       54.45       42.17     13.58 o 
   9   2  16       12.24       11.88     17.58 o 
  10   2  16       42.01       29.93     22.80 o 
  11   2  16        5.90       32.78     23.28 o 
 -11   3  16        5.77       20.90     20.43 o 
 -10   3  16       11.39       -4.54     16.32 o 
  -9   3  16       20.32       41.82     16.16 o 
  -8   3  16        3.65       -4.87     25.18 o 
  -7   3  16       52.57       44.49     13.58 o 
  -6   3  16       27.74       32.08     23.75 o 
  -5   3  16      516.79      523.08     30.40 o 
  -4   3  16       74.84       72.06      5.49 o 
  -3   3  16      294.11      278.20     15.68 o 
  -2   3  16      596.85      501.13     16.40 o 
  -1   3  16      312.61      327.00     21.14 o 
   0   3  16      191.17      244.49     16.79 o 
   1   3  16      307.26      307.99      8.08 o 
   2   3  16      615.67      488.37     14.13 o 
   3   3  16      293.42      266.60     11.58 o 
   4   3  16       72.16       67.64      8.36 o 
   5   3  16      509.89      550.70     22.28 o 
   6   3  16       27.99       22.39      8.83 o 
   7   3  16       52.47       40.13     12.83 o 
   8   3  16        3.66        0.76     12.35 o 
   9   3  16       19.94       25.18     19.48 o 
  10   3  16       11.79      -15.68     15.68 o 
  11   3  16        5.73       -9.50     19.95 o 
 -11   4  16        0.72       -9.50     20.43 o 
 -10   4  16       19.05       10.97     16.08 o 
  -9   4  16       48.87       52.96     23.99 o 
  -8   4  16       32.52       21.34     13.58 o 
  -7   4  16        9.28        1.97     10.61 o 
  -6   4  16      321.96      353.21     26.15 o 
  -5   4  16      261.57      277.81     15.20 o 
  -4   4  16      124.14      113.62     21.41 o 
  -3   4  16      327.56      286.16     12.03 o 
  -2   4  16      297.95      365.24     19.00 o 
  -1   4  16      109.09       87.60      7.79 o 
   0   4  16       91.89       75.34      7.60 o 
   1   4  16      111.80       99.79      6.74 o 
   2   4  16      306.94      319.86     11.52 o 
   3   4  16      336.24      280.07     12.46 o 
   4   4  16      126.27      125.11     12.26 o 
   5   4  16      257.85      257.56     16.58 o 
   6   4  16      310.73      337.99     35.15 o 
   7   4  16        9.94        7.92     10.58 o 
   8   4  16       32.18       40.85     13.77 o 
   9   4  16       48.39       97.86     26.13 o 
  10   4  16       19.00        1.90     19.48 o 
  11   4  16        0.63      -16.15     19.00 o 
 -11   5  16        3.15        1.90     21.38 o 
 -10   5  16        6.38       12.12     17.10 o 
  -9   5  16        6.38        7.46     14.26 o 
  -8   5  16       16.82        5.95     12.29 o 
  -7   5  16        3.48       -1.90     10.90 o 
  -6   5  16       15.97       34.07      8.42 o 
  -5   5  16      130.88      118.47     10.89 o 
  -4   5  16       64.97       50.04      7.80 o 
  -3   5  16       24.46       12.35      5.29 o 
  -2   5  16     1041.79     1011.65     37.98 o 
  -1   5  16       17.76        9.24      9.03 o 
   0   5  16      275.77      242.29     18.76 o 
   1   5  16       17.46       15.06      3.77 o 
   2   5  16     1063.98     1047.66     25.53 o 
   3   5  16       21.09       12.25      5.59 o 
   4   5  16       66.08       55.13      9.80 o 
   5   5  16      128.80      133.51     15.96 o 
   6   5  16       16.42       23.23     14.25 o 
   7   5  16        3.40        2.27     10.82 o 
   8   5  16       16.61       22.33     12.76 o 
   9   5  16        6.51       25.18     19.95 o 
  10   5  16        6.23       10.93     19.48 o 
  11   5  16        3.19      -19.48     19.48 o 
 -11   6  16        6.26        0.95     20.90 o 
 -10   6  16       14.07       -3.03     15.52 o 
  -9   6  16        9.32       20.30     18.53 o 
  -8   6  16       51.72       60.10     16.08 o 
  -7   6  16       69.98       52.18     14.50 o 
  -6   6  16      128.12      165.36     14.12 o 
  -5   6  16      279.14      298.33     17.42 o 
  -4   6  16     1037.50     1054.35     32.52 o 
  -3   6  16      365.89      329.32     22.09 o 
  -2   6  16      251.01      258.03     18.69 o 
  -1   6  16       24.65       23.05      9.01 o 
   0   6  16      272.86      200.85     33.73 o 
   1   6  16       22.82       19.59      4.36 o 
   2   6  16      253.50      252.42     11.08 o 
   3   6  16      363.45      353.65     18.37 o 
   4   6  16     1028.98     1103.77     41.92 o 
   5   6  16      280.27      287.92     22.92 o 
   6   6  16      127.59      152.32     18.14 o 
   7   6  16       69.97       21.52     12.37 o 
   8   6  16       52.63       56.61     15.62 o 
   9   6  16        8.86       -6.50     13.12 o 
  10   6  16       13.25       -3.33     19.95 o 
 -10   7  16       19.97       28.91     17.00 o 
  -9   7  16       17.65        6.15     14.49 o 
  -8   7  16       27.42       41.64     21.14 o 
  -7   7  16        7.13       -2.44     10.98 o 
  -6   7  16       42.60       36.01     24.76 o 
  -5   7  16       45.12       38.81      8.87 o 
  -4   7  16       24.75       24.93     14.73 o 
  -3   7  16       32.40       28.21      6.52 o 
  -2   7  16      120.91      150.88     54.87 o 
  -1   7  16      125.23      135.53     15.06 o 
   0   7  16       95.47       81.62     15.91 o 
   1   7  16      125.84      128.92      7.40 o 
   2   7  16      124.32      145.14     11.06 o 
   3   7  16       35.77       41.94      8.61 o 
   4   7  16       24.23       29.56     15.68 o 
   5   7  16       42.17       44.02     21.38 o 
   6   7  16       42.26       27.08     12.76 o 
   7   7  16        6.70        5.88     12.08 o 
   8   7  16       26.91       55.34     15.79 o 
   9   7  16       17.81        8.57     14.06 o 
  10   7  16       20.29       17.58     23.28 o 
 -10   8  16        0.11        4.10     16.51 o 
  -9   8  16        3.31       11.40     16.39 o 
  -8   8  16       26.05       43.76     25.41 o 
  -7   8  16       17.70       17.65     12.99 o 
  -6   8  16      106.61      113.60     13.42 o 
  -5   8  16        7.41        5.23      7.59 o 
  -4   8  16      105.12      122.81     11.43 o 
  -3   8  16      316.50      296.35     15.35 o 
  -2   8  16      107.41      101.34      8.81 o 
  -1   8  16      291.10      268.64     25.41 o 
   0   8  16      123.26      115.06     16.32 o 
   1   8  16      289.90      271.61     13.96 o 
   2   8  16      107.37      104.15     10.40 o 
   3   8  16      312.36      294.60     23.45 o 
   4   8  16      106.30       96.67     16.56 o 
   5   8  16        6.24        0.39     10.95 o 
   6   8  16      107.91      118.46     18.39 o 
   7   8  16       15.99       13.37     20.19 o 
   8   8  16       26.64       60.80     16.12 o 
   9   8  16        2.94        6.18     14.59 o 
  10   8  16        0.13      -11.88     22.33 o 
 -10   9  16       11.40        0.32     14.76 o 
  -9   9  16       13.44       23.02     16.51 o 
  -8   9  16        3.88       10.41     13.78 o 
  -7   9  16       82.83       82.58     18.05 o 
  -6   9  16       30.87       28.41     10.08 o 
  -5   9  16       83.67      108.25     12.57 o 
  -4   9  16      287.47      274.05     23.30 o 
  -3   9  16      353.55      355.63     33.63 o 
  -2   9  16      640.32      618.50     32.87 o 
  -1   9  16      487.35      435.85     18.71 o 
   0   9  16     1784.35     1717.28     47.30 o 
   1   9  16      496.43      516.13     29.56 o 
   2   9  16      661.17      690.34     34.14 o 
   3   9  16      355.43      339.64     49.64 o 
   4   9  16      292.57      311.95     26.36 o 
   5   9  16       83.23       85.69     16.88 o 
   6   9  16       30.61       21.66     13.79 o 
   7   9  16       82.11       65.95     19.71 o 
   8   9  16        3.86      -12.51     12.51 o 
   9   9  16       13.33       18.76     16.12 o 
  10   9  16       11.06        0.95     25.18 o 
  -9  10  16       19.78       13.55     16.08 o 
  -8  10  16       37.84       34.99     15.99 o 
  -7  10  16       45.73       53.17     15.90 o 
  -6  10  16       16.91       10.49     10.09 o 
  -5  10  16       65.14       95.12     13.91 o 
  -4  10  16      387.65      382.06     20.73 o 
  -3  10  16      176.99      173.71     19.29 o 
  -2  10  16      139.01      168.81     13.15 o 
  -1  10  16      108.57      109.80     31.35 o 
   0  10  16        4.70        3.54     10.46 o 
   1  10  16      109.77       90.66     25.18 o 
   2  10  16      143.72      142.32     18.62 o 
   3  10  16      179.33      214.54     22.47 o 
   4  10  16      383.47      341.83     28.46 o 
   5  10  16       69.16       91.59     17.72 o 
   6  10  16       15.18        8.66     13.79 o 
   7  10  16       45.07       82.93     18.53 o 
   8  10  16       39.32       82.86     19.63 o 
   9  10  16       19.59        5.66     16.45 o 
  -9  11  16        8.98       -6.92     18.76 o 
  -8  11  16       23.45       28.91     14.82 o 
  -7  11  16        7.28        3.14     12.73 o 
  -6  11  16       67.29       82.47     13.46 o 
  -5  11  16      110.48      129.56     14.69 o 
  -4  11  16       35.56       36.36     10.31 o 
  -3  11  16      170.54      175.31     14.83 o 
  -2  11  16      188.40      165.08     26.14 o 
  -1  11  16       58.72       26.46     32.54 o 
   0  11  16      329.72      308.72     26.65 o 
   1  11  16       60.15       66.35     15.15 o 
   2  11  16      181.75      187.80     26.84 o 
   3  11  16      170.98      170.71     21.80 o 
   4  11  16       34.49       35.41     19.48 o 
   5  11  16      111.20      142.53     20.83 o 
   6  11  16       66.80       74.27     23.75 o 
   7  11  16        7.66      -14.10     14.10 o 
   8  11  16       23.51       28.16     25.18 o 
   9  11  16        8.79       25.49     18.46 o 
  -9  12  16       10.21       18.13     27.08 o 
  -8  12  16       16.63       15.47     36.10 o 
  -7  12  16       15.52       -4.66     12.65 o 
  -6  12  16      103.24      113.06     15.97 o 
  -5  12  16        3.63       29.10     10.35 o 
  -4  12  16      117.56      123.22     14.66 o 
  -3  12  16       24.05       19.67     11.04 o 
  -2  12  16       22.82       29.41     27.44 o 
  -1  12  16       29.68       12.83     13.35 o 
   0  12  16       34.34       67.39     26.84 o 
   1  12  16       29.88       21.67     13.09 o 
   2  12  16       24.27       55.96     15.59 o 
   3  12  16       24.12       12.10     23.51 o 
   4  12  16      116.32      166.67     40.85 o 
   5  12  16        4.16       12.96     13.94 o 
   6  12  16      103.78      129.04     21.83 o 
   7  12  16       14.20       -4.31     14.88 o 
   8  12  16       16.76       35.39     18.47 o 
   9  12  16        9.79      -17.10     39.90 o 
  -8  13  16        2.74        1.11     14.84 o 
  -7  13  16        8.57       22.71     14.94 o 
  -6  13  16       16.28       28.24     12.31 o 
  -5  13  16       59.15       71.53     13.29 o 
  -4  13  16       37.69       24.65     10.82 o 
  -3  13  16       91.59      108.85     13.94 o 
  -2  13  16       44.31       44.45     10.79 o 
  -1  13  16       28.66       15.09     14.20 o 
   0  13  16       30.12       21.87     18.76 o 
   1  13  16       30.71        7.34     14.73 o 
   2  13  16       45.10       33.29     15.21 o 
   3  13  16       91.57      116.26     22.56 o 
   4  13  16       38.21       45.42     16.78 o 
   5  13  16       58.33       67.76     23.75 o 
   6  13  16       15.75       16.65     15.78 o 
   7  13  16        8.97       15.12     16.97 o 
   8  13  16        2.93        6.97     17.46 o 
  -7  14  16        0.81       -0.70     14.53 o 
  -6  14  16       27.25       16.17     16.79 o 
  -5  14  16       19.07       23.97     11.64 o 
  -4  14  16        6.57       10.68     15.84 o 
  -3  14  16        2.20       -9.50      9.50 o 
  -2  14  16       90.76       99.72     14.03 o 
  -1  14  16        3.19       -9.18     22.56 o 
   0  14  16       26.59        1.66     13.92 o 
   1  14  16        3.51        6.21     14.10 o 
   2  14  16       92.85      103.53     19.94 o 
   3  14  16        2.51        2.14     14.96 o 
   4  14  16        7.49       11.55     15.10 o 
   5  14  16       20.35       16.32     17.04 o 
   6  14  16       27.15       38.24     17.99 o 
   7  14  16        0.74       13.90     19.48 o 
  -7  15  16        2.78      -11.67     14.17 o 
  -6  15  16       17.89       36.46     16.32 o 
  -5  15  16       14.57       18.82     12.21 o 
  -4  15  16       56.43       63.74     14.03 o 
  -3  15  16      127.93      141.07     18.81 o 
  -2  15  16      114.34      102.34     15.04 o 
  -1  15  16       68.46       40.96     17.99 o 
   0  15  16       17.98        5.28     14.88 o 
   1  15  16       68.75       77.04     22.80 o 
   2  15  16      112.54      137.21     22.79 o 
   3  15  16      126.71      148.74     24.48 o 
   4  15  16       55.57       58.84     20.32 o 
   5  15  16       14.23       44.38     17.97 o 
   6  15  16       18.06       -9.73     16.16 o 
   7  15  16        2.85      -15.28     15.28 o 
  -6  16  16        9.42       -0.48     15.40 o 
  -5  16  16       54.74       62.56     14.75 o 
  -4  16  16       31.73       35.89     13.05 o 
  -3  16  16       24.76       14.52     12.14 o 
  -2  16  16        6.82       -0.47     10.63 o 
  -1  16  16        0.16       -5.06     10.69 o 
   0  16  16        0.07       -1.70     17.58 o 
   1  16  16        0.15       -0.71     15.12 o 
   2  16  16        7.61      -14.92     14.92 o 
   3  16  16       24.28       35.29     18.39 o 
   4  16  16       32.21       11.35     18.10 o 
   5  16  16       54.65       65.36     21.33 o 
   6  16  16        9.16       11.34     18.30 o 
  -5  17  16        2.56       16.72     15.20 o 
  -4  17  16        5.20       -3.91     12.24 o 
  -3  17  16       22.86       37.51     13.28 o 
  -2  17  16       75.18       90.21     16.13 o 
  -1  17  16       61.88       51.34     14.61 o 
   0  17  16       29.35       41.86     19.29 o 
   1  17  16       61.00       56.00     20.64 o 
   2  17  16       73.67       98.77     36.81 o 
   3  17  16       22.60       32.24     18.44 o 
   4  17  16        5.08       -4.45     27.55 o 
   5  17  16        2.27       12.31     18.62 o 
  -3  18  16       12.01       26.95     14.01 o 
  -2  18  16        2.59      -10.32     12.48 o 
  -1  18  16        1.39       -1.76     12.50 o 
   0  18  16        1.17      -14.71     16.70 o 
   1  18  16        1.32      -14.32     16.45 o 
   2  18  16        2.44        9.23     20.90 o 
   3  18  16       11.69        5.57     18.98 o 
   0  19  16       15.48       17.35     21.85 o 
   1   0  17      201.37      236.86     10.03 o 
   2   0  17      309.86      394.60     15.39 o 
   3   0  17       98.95      111.18     13.21 o 
   4   0  17      150.88      103.11     12.89 o 
   5   0  17      182.93      197.11     18.25 o 
   6   0  17        6.25        3.20     10.01 o 
   7   0  17      467.61      443.88     30.85 o 
   8   0  17       15.20        1.86     12.37 o 
   9   0  17        1.38       10.93     17.58 o 
  10   0  17       15.01       29.45     21.38 o 
  11   0  17       12.35        7.60     20.90 o 
 -11   1  17        6.91       -9.03     20.90 o 
 -10   1  17       27.38        8.08     18.53 o 
  -9   1  17       46.36       47.15     15.55 o 
  -8   1  17       91.66       42.78     22.09 o 
  -7   1  17       74.87       80.81     15.55 o 
  -6   1  17      188.67      216.38     32.78 o 
  -5   1  17      248.35      245.43     59.62 o 
  -4   1  17       83.42       60.24     10.80 o 
  -3   1  17      560.10      500.05     18.61 o 
  -2   1  17      318.70      383.40     14.78 o 
  -1   1  17      120.42      151.88      7.50 o 
   0   1  17      129.41      131.41      6.90 o 
   1   1  17      116.85      148.59      8.16 o 
   2   1  17      311.73      359.86     15.74 o 
   3   1  17      554.40      490.70     18.69 o 
   4   1  17       77.10       71.33      5.28 o 
   5   1  17      245.13      210.91     13.46 o 
   6   1  17      192.61      213.47     21.54 o 
   7   1  17       77.82       91.89     29.45 o 
   8   1  17       90.17       65.66     25.65 o 
   9   1  17       46.51       56.05     22.33 o 
  10   1  17       27.39       17.10     20.43 o 
  11   1  17        6.86       17.10     23.28 o 
 -11   2  17       16.70       17.58     21.85 o 
 -10   2  17        4.69       -2.38     19.48 o 
  -9   2  17       58.09       45.19     27.08 o 
  -8   2  17       76.02       38.95     14.06 o 
  -7   2  17       25.11       23.13     12.43 o 
  -6   2  17      174.89      195.12     19.17 o 
  -5   2  17       78.62       94.41     14.49 o 
  -4   2  17      320.49      316.00     19.68 o 
  -3   2  17      333.87      298.52     36.10 o 
  -2   2  17      118.59      115.95      9.40 o 
  -1   2  17      142.89      130.51     15.50 o 
   0   2  17        6.43        1.05      2.89 o 
   1   2  17      132.01      117.76      7.00 o 
   2   2  17      115.14       96.74      9.59 o 
   3   2  17      334.75      351.69      9.98 o 
   4   2  17      320.53      337.45     13.35 o 
   5   2  17       77.29       98.18     10.58 o 
   6   2  17      176.11      185.15     14.52 o 
   7   2  17       25.64       17.49     10.94 o 
   8   2  17       77.20       51.78     19.95 o 
   9   2  17       58.69       56.05     23.75 o 
  10   2  17        5.15       -5.23     17.58 o 
  11   2  17       16.51        4.28     22.33 o 
 -11   3  17       10.96       43.70     23.75 o 
 -10   3  17       36.16       38.39     17.35 o 
  -9   3  17       19.93       27.83     15.29 o 
  -8   3  17       27.07       20.39     13.00 o 
  -7   3  17       18.67       13.92     11.30 o 
  -6   3  17      117.29      105.21     15.46 o 
  -5   3  17      367.36      364.12     27.08 o 
  -4   3  17      157.42      181.22     15.11 o 
  -3   3  17      674.61      659.74     27.26 o 
  -2   3  17      404.14      359.05     13.77 o 
  -1   3  17      346.77      316.51     24.23 o 
   0   3  17      307.69      249.30     17.12 o 
   1   3  17      344.25      304.43     11.54 o 
   2   3  17      405.99      360.99     13.72 o 
   3   3  17      680.93      723.35     19.69 o 
   4   3  17      155.26      168.99     10.46 o 
   5   3  17      376.90      358.19     33.14 o 
   6   3  17      111.21      104.58     14.65 o 
   7   3  17       18.22        3.42      8.56 o 
   8   3  17       26.61        6.65     16.63 o 
   9   3  17       20.10       11.40     18.53 o 
  10   3  17       36.40       11.88     19.95 o 
  11   3  17       11.07       24.23     22.80 o 
 -11   4  17        8.65       17.10     23.28 o 
 -10   4  17       17.95        6.55     17.34 o 
  -9   4  17       10.76       -1.83     21.14 o 
  -8   4  17       31.70       39.03     14.47 o 
  -7   4  17       12.94        9.40     11.40 o 
  -6   4  17        1.20       -4.17      9.35 o 
  -5   4  17      201.79      208.55     16.46 o 
  -4   4  17      118.19      131.56     17.34 o 
  -3   4  17      307.21      298.25     18.72 o 
  -2   4  17      338.64      361.20     15.94 o 
  -1   4  17      418.55      340.67     12.06 o 
   0   4  17      704.60      700.07     22.15 o 
   1   4  17      424.75      345.48     13.06 o 
   2   4  17      332.19      347.46     12.76 o 
   3   4  17      298.43      315.52     12.70 o 
   4   4  17      116.35      115.91     11.31 o 
   5   4  17      194.50      182.14     14.42 o 
   6   4  17        1.01        0.03      8.10 o 
   7   4  17       13.64        0.98     10.40 o 
   8   4  17       30.01       37.05     19.00 o 
   9   4  17       10.77       -0.48     18.53 o 
  10   4  17       17.61      -12.35     19.00 o 
 -11   5  17       12.59       70.78     26.60 o 
 -10   5  17        6.11       -0.60     15.06 o 
  -9   5  17       13.83        7.17     14.41 o 
  -8   5  17        7.77        6.28     11.53 o 
  -7   5  17       11.73        4.54     11.15 o 
  -6   5  17      154.36      174.02     21.38 o 
  -5   5  17      128.95      150.02     11.95 o 
  -4   5  17       52.62       54.01      7.71 o 
  -3   5  17        6.62        4.78      4.68 o 
  -2   5  17      713.47      737.40     29.43 o 
  -1   5  17     1921.71     1880.05     60.66 o 
   0   5  17     1194.67     1313.37     45.11 o 
   1   5  17     1918.28     1899.85     40.47 o 
   2   5  17      706.70      713.55     19.51 o 
   3   5  17        6.87        6.43      7.40 o 
   4   5  17       54.82       37.67      8.92 o 
   5   5  17      130.55      132.61     13.21 o 
   6   5  17      158.15      174.22     24.94 o 
   7   5  17       13.35       19.04     12.08 o 
   8   5  17        7.12       21.85     17.58 o 
   9   5  17       13.69      -15.20     15.20 o 
  10   5  17        5.71       17.58     21.38 o 
 -10   6  17        5.77        1.78     14.57 o 
  -9   6  17       38.09       16.66     19.71 o 
  -8   6  17        1.81      -11.30     11.30 o 
  -7   6  17       46.03       42.41     13.78 o 
  -6   6  17       35.65       26.41     20.43 o 
  -5   6  17      308.24      310.35     17.54 o 
  -4   6  17       81.74       97.28      9.68 o 
  -3   6  17      782.82      787.75     24.39 o 
  -2   6  17      697.13      596.39     28.42 o 
  -1   6  17      133.48      135.47     13.68 o 
   0   6  17       26.35        7.88      8.17 o 
   1   6  17      133.91      132.66      6.69 o 
   2   6  17      698.27      657.58     18.57 o 
   3   6  17      776.09      758.04     22.53 o 
   4   6  17       81.02      122.46     15.10 o 
   5   6  17      300.75      324.97     35.15 o 
   6   6  17       35.84       31.34     23.28 o 
   7   6  17       45.21       28.79     13.70 o 
   8   6  17        1.66        4.54     18.29 o 
   9   6  17       38.45       20.90     19.48 o 
  10   6  17        6.00       20.43     21.85 o 
 -10   7  17        3.63       11.15     16.43 o 
  -9   7  17       16.26        3.34     14.85 o 
  -8   7  17       14.62       19.95     13.58 o 
  -7   7  17       42.82       41.59     14.06 o 
  -6   7  17        1.75       -0.27      9.68 o 
  -5   7  17       15.55       12.47      7.92 o 
  -4   7  17      236.30      253.10     17.33 o 
  -3   7  17       54.31       57.23      7.67 o 
  -2   7  17      236.01      239.98     19.39 o 
  -1   7  17      216.52      242.63     33.73 o 
   0   7  17       91.42       59.50     11.41 o 
   1   7  17      220.64      187.48     15.02 o 
   2   7  17      239.12      251.82     19.61 o 
   3   7  17       53.69       60.86     20.43 o 
   4   7  17      237.76      278.15     50.59 o 
   5   7  17       16.36       16.25     11.50 o 
   6   7  17        1.91        3.25     11.22 o 
   7   7  17       43.29       28.78     13.94 o 
   8   7  17       15.22       29.03     22.56 o 
   9   7  17       16.34       36.58     24.23 o 
  10   7  17        3.74        4.28     22.80 o 
 -10   8  17        4.83       24.66     17.14 o 
  -9   8  17       23.51       14.23     25.89 o 
  -8   8  17       11.41        2.73     12.78 o 
  -7   8  17       41.36       44.42     15.91 o 
  -6   8  17       51.36       40.65     13.00 o 
  -5   8  17      389.40      419.44     43.33 o 
  -4   8  17       57.27       63.20     10.30 o 
  -3   8  17       83.18       82.03     10.11 o 
  -2   8  17      270.92      284.76     13.90 o 
  -1   8  17      464.07      487.76     27.96 o 
   0   8  17      395.46      396.44     25.59 o 
   1   8  17      477.29      501.01     19.64 o 
   2   8  17      283.83      269.04     22.05 o 
   3   8  17       77.58       81.03     14.47 o 
   4   8  17       60.26       62.80     16.63 o 
   5   8  17      391.16      463.23     29.69 o 
   6   8  17       51.88       58.36     15.01 o 
   7   8  17       42.54       32.02     14.77 o 
   8   8  17       12.10        5.32     14.10 o 
   9   8  17       23.92       28.03     22.33 o 
  10   8  17        4.68       48.93     27.08 o 
 -10   9  17        0.51        0.48     17.84 o 
  -9   9  17       11.38       -1.05     15.02 o 
  -8   9  17        4.14        4.72     15.44 o 
  -7   9  17        8.68       -6.72     11.25 o 
  -6   9  17      120.92      105.65     17.58 o 
  -5   9  17      136.74      169.63     14.68 o 
  -4   9  17      233.75      224.78     16.03 o 
  -3   9  17       79.56       66.00      9.14 o 
  -2   9  17      229.08      204.38     20.76 o 
  -1   9  17      177.25      181.02     18.83 o 
   0   9  17      181.59      189.91     19.05 o 
   1   9  17      176.67      208.86     20.28 o 
   2   9  17      222.25      207.73     20.70 o 
   3   9  17       77.87       72.90     15.62 o 
   4   9  17      238.60      244.08     23.59 o 
   5   9  17      136.20      155.62     19.97 o 
   6   9  17      121.41      115.23     19.40 o 
   7   9  17        7.79      -10.25     31.11 o 
   8   9  17        4.03       21.59     14.94 o 
   9   9  17       11.49       20.43     22.80 o 
  -9  10  17       14.23       -2.23     14.95 o 
  -8  10  17        4.28       -0.18     13.52 o 
  -7  10  17       13.09        6.45     12.44 o 
  -6  10  17       17.03       35.23     12.88 o 
  -5  10  17      144.24      136.54     14.11 o 
  -4  10  17      176.05      208.40     17.66 o 
  -3  10  17      118.19      103.12     11.49 o 
  -2  10  17      381.02      468.03     27.63 o 
  -1  10  17      494.38      492.95     30.58 o 
   0  10  17      262.48      227.51     50.12 o 
   1  10  17      500.23      503.76     31.04 o 
   2  10  17      378.80      429.81     50.12 o 
   3  10  17      116.45      140.25     18.77 o 
   4  10  17      173.74      181.53     21.31 o 
   5  10  17      140.73      141.92     20.66 o 
   6  10  17       17.73        1.08     13.32 o 
   7  10  17       13.43       16.15     36.34 o 
   8  10  17        4.16       35.06     17.30 o 
   9  10  17       13.99       27.08     26.13 o 
  -9  11  17       25.92       50.68     22.56 o 
  -8  11  17        7.49       33.64     24.70 o 
  -7  11  17       78.78       81.64     17.93 o 
  -6  11  17       65.15       75.84     16.40 o 
  -5  11  17       57.43       41.42     10.76 o 
  -4  11  17      294.67      327.05     20.00 o 
  -3  11  17       27.74       36.69      9.27 o 
  -2  11  17      184.32      165.65     13.85 o 
  -1  11  17       47.08       16.66     13.01 o 
   0  11  17       43.08       30.00     13.24 o 
   1  11  17       48.79       58.43     14.60 o 
   2  11  17      188.45      170.73     21.43 o 
   3  11  17       28.13       40.00     14.27 o 
   4  11  17      293.69      374.17     30.77 o 
   5  11  17       55.46       35.70     15.55 o 
   6  11  17       65.13       43.92     16.70 o 
   7  11  17       79.02      119.65     21.65 o 
   8  11  17        7.29       -5.12     15.78 o 
   9  11  17       26.27       96.43     50.83 o 
  -8  12  17        1.35        5.52     19.48 o 
  -7  12  17       20.86       36.01     15.18 o 
  -6  12  17       19.78       -2.17     13.08 o 
  -5  12  17      107.64      129.82     15.28 o 
  -4  12  17       21.54       35.03     12.18 o 
  -3  12  17       44.80       19.76     18.07 o 
  -2  12  17       11.21       16.75      9.31 o 
  -1  12  17       40.01       34.73     14.40 o 
   0  12  17       39.11       24.05     13.76 o 
   1  12  17       40.74       32.78     14.44 o 
   2  12  17       11.14       10.09     12.98 o 
   3  12  17       42.33       47.84     15.95 o 
   4  12  17       21.77       31.35     30.16 o 
   5  12  17      109.68      141.95     42.04 o 
   6  12  17       20.27       12.39     15.35 o 
   7  12  17       20.70        5.60     16.39 o 
   8  12  17        1.41       11.73     21.36 o 
  -8  13  17        3.67       -7.17     14.95 o 
  -7  13  17       14.66       15.14     15.10 o 
  -6  13  17       15.37       22.04     14.23 o 
  -5  13  17       13.59        6.05     10.40 o 
  -4  13  17       29.62       22.10     11.16 o 
  -3  13  17       54.47       53.84     12.61 o 
  -2  13  17        0.69        0.13     12.85 o 
  -1  13  17        0.71      -18.91     24.46 o 
   0  13  17        0.17       18.76     13.76 o 
   1  13  17        1.04       12.31     13.42 o 
   2  13  17        0.93       -4.39     16.15 o 
   3  13  17       54.58       43.54     16.45 o 
   4  13  17       29.94       32.30     16.46 o 
   5  13  17       14.37       -1.18     25.18 o 
   6  13  17       14.58       16.50     15.95 o 
   7  13  17       14.26       -5.88     27.55 o 
   8  13  17        3.99       18.53     41.33 o 
  -7  14  17       11.73       30.35     47.50 o 
  -6  14  17       21.26       18.91     18.53 o 
  -5  14  17       45.20       37.31     19.42 o 
  -4  14  17       89.95      108.60     20.78 o 
  -3  14  17       23.78       28.20     11.44 o 
  -2  14  17       77.81       62.65     12.57 o 
  -1  14  17       85.78      108.60     19.88 o 
   0  14  17       64.63      102.45     19.29 o 
   1  14  17       89.16       58.29     17.10 o 
   2  14  17       77.72       93.15     42.51 o 
   3  14  17       23.86        6.15     15.55 o 
   4  14  17       88.98      132.79     23.13 o 
   5  14  17       44.25       79.45     21.17 o 
   6  14  17       21.25       54.14     19.81 o 
   7  14  17       12.28       13.72     20.66 o 
  -6  15  17       22.21       51.19     17.11 o 
  -5  15  17       19.67       30.37     15.61 o 
  -4  15  17       57.49       51.40     16.66 o 
  -3  15  17        0.03       -0.24     15.62 o 
  -2  15  17       41.03       61.99     13.28 o 
  -1  15  17       15.01        2.95     14.47 o 
   0  15  17        2.86       15.39     15.01 o 
   1  15  17       15.17       20.92     20.66 o 
   2  15  17       41.71        9.34     19.24 o 
   3  15  17        0.07      -10.65     14.94 o 
   4  15  17       57.78       61.75     19.82 o 
   5  15  17       18.88       13.84     17.46 o 
   6  15  17       22.12       32.79     18.98 o 
  -5  16  17        3.80       -2.71     13.87 o 
  -4  16  17        7.42        0.30     11.95 o 
  -3  16  17       64.53       81.54     15.32 o 
  -2  16  17       28.39       38.98     12.98 o 
  -1  16  17       14.70       18.35     11.48 o 
   0  16  17       22.47       26.85     16.78 o 
   1  16  17       15.86       11.16     16.29 o 
   2  16  17       28.49       21.85     16.20 o 
   3  16  17       64.87       45.32     19.34 o 
   4  16  17        7.85       24.86     19.00 o 
   5  16  17        3.39       20.82     18.73 o 
  -4  17  17       34.48       18.37     16.86 o 
  -3  17  17       13.48       42.47     13.93 o 
  -2  17  17       20.60       17.81     13.21 o 
  -1  17  17        0.37        0.80     12.54 o 
   0  17  17       18.35       41.62     31.59 o 
   1  17  17        0.46       12.09     17.99 o 
   2  17  17       20.56       17.80     18.05 o 
   3  17  17       12.91       37.41     19.45 o 
   4  17  17       34.60       23.77     20.12 o 
  -2  18  17        3.45        1.20     13.09 o 
  -1  18  17       10.07       18.29     13.88 o 
   0  18  17        1.87       -3.63     17.04 o 
   1  18  17       10.48       13.72     18.46 o 
   2  18  17        3.43        2.40     18.05 o 
   0   0  18        0.38        1.49      5.13 o 
   1   0  18      535.70      481.50     14.36 o 
   2   0  18      300.78      404.13     15.97 o 
   3   0  18      494.32      459.59     23.68 o 
   4   0  18       48.24       37.00      9.67 o 
   5   0  18      537.17      534.10     38.00 o 
   6   0  18      136.16      113.22     16.16 o 
   7   0  18       15.67       24.83     12.33 o 
   8   0  18        8.87        6.62     12.65 o 
   9   0  18        0.92        0.77     13.54 o 
  10   0  18       43.86      111.63     29.93 o 
  11   0  18       11.50        6.18     20.90 o 
 -11   1  18        8.38       10.93     21.85 o 
 -10   1  18        4.52       -8.08     17.10 o 
  -9   1  18        6.97       -6.39     12.74 o 
  -8   1  18       72.03       62.14     21.14 o 
  -7   1  18       81.93      101.16     16.70 o 
  -6   1  18      100.45      107.79     28.26 o 
  -5   1  18      188.26      183.23     17.91 o 
  -4   1  18       42.89       43.32     15.20 o 
  -3   1  18      659.46      708.00     23.50 o 
  -2   1  18     1665.78     1779.75     45.72 o 
  -1   1  18      398.67      365.07     11.97 o 
   0   1  18      116.73       94.72      6.37 o 
   1   1  18      399.85      377.71     12.41 o 
   2   1  18     1669.69     1714.14     45.16 o 
   3   1  18      665.31      668.82     23.20 o 
   4   1  18       40.55       36.46      7.93 o 
   5   1  18      194.58      180.80     18.44 o 
   6   1  18      105.89       79.56     15.07 o 
   7   1  18       82.74       70.91     15.41 o 
   8   1  18       73.12       74.55     22.80 o 
   9   1  18        6.56        3.80     18.05 o 
  10   1  18        4.41        4.75     19.00 o 
  11   1  18        8.10       -4.75     21.38 o 
 -11   2  18        7.01       14.73     19.95 o 
 -10   2  18        1.01       19.48     19.95 o 
  -9   2  18       10.22       20.07     14.26 o 
  -8   2  18       36.79       39.93     14.26 o 
  -7   2  18       28.93       47.00     23.28 o 
  -6   2  18       48.48       41.11     11.98 o 
  -5   2  18       29.82       27.65     24.70 o 
  -4   2  18      206.67      192.73     16.31 o 
  -3   2  18      631.45      655.39     33.73 o 
  -2   2  18      316.19      289.81     13.59 o 
  -1   2  18       62.99       54.02      8.23 o 
   0   2  18       11.82        1.76      3.19 o 
   1   2  18       57.64       53.32      5.98 o 
   2   2  18      310.54      290.22     17.47 o 
   3   2  18      628.58      636.02     22.34 o 
   4   2  18      206.21      206.64     14.11 o 
   5   2  18       27.83       34.61      8.72 o 
   6   2  18       49.06       35.35     20.19 o 
   7   2  18       27.56       26.66     15.68 o 
   8   2  18       37.94        7.13     16.63 o 
   9   2  18       10.15       11.40     19.48 o 
  10   2  18        0.92       27.08     20.90 o 
  11   2  18        7.18        4.28     35.15 o 
 -11   3  18       10.67        1.43     19.95 o 
 -10   3  18        9.02       36.02     16.68 o 
  -9   3  18       24.53        7.90     14.96 o 
  -8   3  18       52.62       54.49     15.71 o 
  -7   3  18       30.07       25.83     12.55 o 
  -6   3  18       47.84       25.54     11.15 o 
  -5   3  18       70.43       92.27     13.12 o 
  -4   3  18      174.57      144.08     14.23 o 
  -3   3  18      246.91      222.49     16.63 o 
  -2   3  18     1412.80     1481.13     46.56 o 
  -1   3  18      315.43      314.19     20.66 o 
   0   3  18      169.69      212.28     16.86 o 
   1   3  18      315.10      327.74     21.49 o 
   2   3  18     1426.36     1416.27     38.20 o 
   3   3  18      250.28      247.48     25.30 o 
   4   3  18      180.77      163.28     11.84 o 
   5   3  18       71.08       88.72     11.28 o 
   6   3  18       45.72       58.65     11.91 o 
   7   3  18       31.03       21.71     12.59 o 
   8   3  18       52.93       42.28     19.48 o 
   9   3  18       25.39       15.68     19.00 o 
  10   3  18        9.54        6.65     21.85 o 
 -10   4  18        7.79        2.03     15.17 o 
  -9   4  18       12.79       24.07     15.06 o 
  -8   4  18       11.84       18.17     13.38 o 
  -7   4  18        4.63       -2.94     10.46 o 
  -6   4  18      104.40       74.48     14.17 o 
  -5   4  18      218.50      229.43     42.28 o 
  -4   4  18      167.80      168.37     14.89 o 
  -3   4  18      557.20      610.98     24.94 o 
  -2   4  18       38.00       48.45     16.63 o 
  -1   4  18      975.25      895.90     52.73 o 
   0   4  18     1157.92     1207.10     49.76 o 
   1   4  18      974.66      894.84     18.50 o 
   2   4  18       38.71       30.39      6.86 o 
   3   4  18      564.72      599.08     25.78 o 
   4   4  18      165.62      197.10     19.58 o 
   5   4  18      217.12      218.29     16.85 o 
   6   4  18      104.06      123.54     21.84 o 
   7   4  18        5.21      -14.25     14.25 o 
   8   4  18       11.20       19.48     18.53 o 
   9   4  18       12.70       23.28     20.43 o 
  10   4  18        7.80       15.68     20.90 o 
 -10   5  18        3.75       -0.97     15.91 o 
  -9   5  18       38.79       22.33     15.61 o 
  -8   5  18        0.00       10.40     12.74 o 
  -7   5  18       57.50       33.45     13.47 o 
  -6   5  18        5.12       18.63     10.55 o 
  -5   5  18       11.47        8.18      8.85 o 
  -4   5  18      336.08      300.84     17.10 o 
  -3   5  18      615.16      583.29     36.81 o 
  -2   5  18     1076.07     1081.63     64.13 o 
  -1   5  18      839.69      865.02     51.78 o 
   0   5  18       35.52       51.15     11.40 o 
   1   5  18      851.43      801.57     19.67 o 
   2   5  18     1090.87     1156.94     27.82 o 
   3   5  18      619.54      603.09     21.90 o 
   4   5  18      329.88      305.45     17.37 o 
   5   5  18       11.77       19.77      8.55 o 
   6   5  18        6.45        6.43     10.16 o 
   7   5  18       56.32       50.83     21.38 o 
   8   5  18        0.02      -16.15     16.15 o 
   9   5  18       38.85        0.95     19.95 o 
  10   5  18        3.62      -13.78     18.05 o 
 -10   6  18       31.62        7.80     15.55 o 
  -9   6  18        2.15      -15.91     15.91 o 
  -8   6  18       29.13       48.17     15.18 o 
  -7   6  18       28.37        0.06     11.40 o 
  -6   6  18       80.46       63.97     25.18 o 
  -5   6  18        0.78        8.54     14.73 o 
  -4   6  18      120.81      108.56      9.95 o 
  -3   6  18       28.86       37.47      7.85 o 
  -2   6  18       15.17        5.61      9.50 o 
  -1   6  18        2.72       -1.58      7.08 o 
   0   6  18      223.70      209.60     25.65 o 
   1   6  18        3.41        7.71      4.59 o 
   2   6  18       15.69       25.15      5.25 o 
   3   6  18       29.68       14.20      7.17 o 
   4   6  18      121.07      137.00     12.46 o 
   5   6  18        0.54       -9.26      9.33 o 
   6   6  18       80.94       64.51     13.58 o 
   7   6  18       28.54        7.60     18.53 o 
   8   6  18       30.37       42.28     22.80 o 
   9   6  18        2.16        9.50     20.90 o 
  10   6  18       30.92       -5.70     21.38 o 
 -10   7  18        7.54       -6.30     15.20 o 
  -9   7  18        7.90       -1.00     13.95 o 
  -8   7  18       14.67       -4.16     12.01 o 
  -7   7  18       10.95       19.46     12.83 o 
  -6   7  18      178.72      149.65     17.98 o 
  -5   7  18      159.01      172.38     18.05 o 
  -4   7  18      144.76      133.64     11.46 o 
  -3   7  18       84.80       98.12      8.92 o 
  -2   7  18      142.91      146.27     15.71 o 
  -1   7  18      166.70      174.19     16.63 o 
   0   7  18      137.02      166.40     22.80 o 
   1   7  18      162.54      167.76     17.00 o 
   2   7  18      146.28      173.92     12.29 o 
   3   7  18       81.09       78.02     16.15 o 
   4   7  18      145.74      128.65     16.50 o 
   5   7  18      158.18      165.04     19.39 o 
   6   7  18      176.93      138.91     18.33 o 
   7   7  18       10.45       15.37     29.69 o 
   8   7  18       14.81       35.63     22.33 o 
   9   7  18        7.65       11.88     21.38 o 
  10   7  18        7.84       22.80     27.08 o 
 -10   8  18        2.93       37.05     22.80 o 
  -9   8  18        0.58       13.35     15.29 o 
  -8   8  18       25.79       37.76     25.65 o 
  -7   8  18       40.87       17.54     17.10 o 
  -6   8  18      256.68      236.61     35.63 o 
  -5   8  18       99.18       97.09     16.39 o 
  -4   8  18       49.89       27.23      7.77 o 
  -3   8  18      411.24      405.82     17.94 o 
  -2   8  18      172.27      171.44     26.84 o 
  -1   8  18      903.73      933.32     38.44 o 
   0   8  18      444.87      500.32     27.51 o 
   1   8  18      905.37      841.66     37.76 o 
   2   8  18      170.11      142.03     16.42 o 
   3   8  18      419.69      454.65     32.06 o 
   4   8  18       50.90       50.88     15.20 o 
   5   8  18       99.87      112.55     17.28 o 
   6   8  18      257.00      248.90     23.87 o 
   7   8  18       41.91       33.97     14.68 o 
   8   8  18       25.57       20.90     22.80 o 
   9   8  18        0.53       23.75     22.33 o 
  -9   9  18       43.86       43.50     19.95 o 
  -8   9  18       21.47       17.15     14.15 o 
  -7   9  18       16.87        9.68     12.08 o 
  -6   9  18       10.91       23.37     19.48 o 
  -5   9  18       67.17       74.82     13.79 o 
  -4   9  18      273.38      301.32     17.61 o 
  -3   9  18       19.44       16.88      9.23 o 
  -2   9  18       12.49       20.39     32.06 o 
  -1   9  18       21.15        9.65     10.71 o 
   0   9  18        5.22       11.45     10.36 o 
   1   9  18       23.58       32.04     12.04 o 
   2   9  18       10.81       24.84     15.68 o 
   3   9  18       20.61       43.65     13.32 o 
   4   9  18      270.10      262.68     25.89 o 
   5   9  18       68.20       84.38     23.51 o 
   6   9  18        9.49       33.39     14.54 o 
   7   9  18       16.47       10.91     13.39 o 
   8   9  18       21.50       17.10     20.43 o 
   9   9  18       43.54       49.40     26.60 o 
  -9  10  18        4.17        3.24     21.61 o 
  -8  10  18        7.64       -5.86     17.34 o 
  -7  10  18        4.35       23.45     13.06 o 
  -6  10  18       26.61       31.85     21.85 o 
  -5  10  18       87.74       86.76     37.76 o 
  -4  10  18        3.41       -4.22      7.44 o 
  -3  10  18      219.99      185.64     14.31 o 
  -2  10  18       42.81       35.68      8.50 o 
  -1  10  18      349.83      367.22     26.82 o 
   0  10  18      288.95      290.02     38.48 o 
   1  10  18      350.33      306.44     25.42 o 
   2  10  18       44.29       52.31     29.93 o 
   3  10  18      218.41      191.89     21.22 o 
   4  10  18        3.33       12.89     12.85 o 
   5  10  18       87.16      121.75     20.43 o 
   6  10  18       26.35       18.72     14.26 o 
   7  10  18        3.91       -0.87     14.61 o 
   8  10  18        7.47        5.70     22.80 o 
   9  10  18        4.09       19.95     26.13 o 
  -8  11  18        1.41       -6.94     22.80 o 
  -7  11  18       14.92       21.67     24.46 o 
  -6  11  18       92.76       88.27     16.61 o 
  -5  11  18       83.64       86.15     15.09 o 
  -4  11  18       54.59       67.31     11.30 o 
  -3  11  18        5.39       -1.19      7.84 o 
  -2  11  18       35.43       48.84      9.50 o 
  -1  11  18        5.09       -9.05     20.66 o 
   0  11  18       17.31       29.38     13.01 o 
   1  11  18        4.61       -1.68     11.84 o 
   2  11  18       33.61        9.79     12.98 o 
   3  11  18        5.97       12.90     12.90 o 
   4  11  18       52.69       53.00     19.48 o 
   5  11  18       82.83       41.03     24.94 o 
   6  11  18       93.81      107.49     21.03 o 
   7  11  18       14.78       33.15     20.66 o 
   8  11  18        1.56        5.23     25.18 o 
  -8  12  18       10.89        1.89     14.85 o 
  -7  12  18       10.25        7.91     13.67 o 
  -6  12  18       24.64       15.77     13.44 o 
  -5  12  18       82.91       78.84     15.81 o 
  -4  12  18        1.74        1.14      9.36 o 
  -3  12  18       81.71      114.67     13.48 o 
  -2  12  18       17.45       11.38     11.19 o 
  -1  12  18       41.05       48.80     19.00 o 
   0  12  18       18.30        3.31     12.33 o 
   1  12  18       40.44       60.30     16.63 o 
   2  12  18       16.30        9.61     13.39 o 
   3  12  18       83.48      122.07     40.14 o 
   4  12  18        1.69      -12.37     12.37 o 
   5  12  18       83.76       84.53     24.46 o 
   6  12  18       25.23       21.16     16.42 o 
   7  12  18       10.32       -7.13     22.33 o 
   8  12  18       11.20       69.35     29.45 o 
  -7  13  18       14.90       -0.77     17.58 o 
  -6  13  18       57.34       33.66     15.11 o 
  -5  13  18       51.89       33.62     14.10 o 
  -4  13  18       93.61       87.22     14.18 o 
  -3  13  18       54.25       50.12     11.70 o 
  -2  13  18       21.83       15.82      9.61 o 
  -1  13  18       33.90       11.47     14.49 o 
   0  13  18       76.69       95.69     18.93 o 
   1  13  18       35.22       18.55     13.91 o 
   2  13  18       22.84        9.80     14.04 o 
   3  13  18       56.93       60.26     27.31 o 
   4  13  18       93.50      101.39     20.30 o 
   5  13  18       51.71       63.64     30.16 o 
   6  13  18       55.64       48.62     28.03 o 
   7  13  18       14.23        1.43     22.80 o 
  -7  14  18       21.53       28.48     16.32 o 
  -6  14  18       12.52       15.33     14.60 o 
  -5  14  18       30.54       43.53     14.79 o 
  -4  14  18       47.44       23.90     20.90 o 
  -3  14  18       51.57       43.83     11.95 o 
  -2  14  18       27.68       27.36     10.93 o 
  -1  14  18       20.24       27.37     15.62 o 
   0  14  18       15.55        5.08     14.61 o 
   1  14  18       18.73        8.83     14.72 o 
   2  14  18       26.99       33.21     16.03 o 
   3  14  18       50.54        9.39     28.98 o 
   4  14  18       47.13       50.34     18.39 o 
   5  14  18       30.31       33.33     18.53 o 
   6  14  18       12.46       15.09     17.45 o 
  -6  15  18       23.33       15.66     14.89 o 
  -5  15  18        4.64      -11.58     16.63 o 
  -4  15  18       40.08       39.21     20.43 o 
  -3  15  18       22.78        9.61     11.08 o 
  -2  15  18       37.13       30.87     12.11 o 
  -1  15  18       22.16       -1.40     15.69 o 
   0  15  18       20.75       11.31     25.41 o 
   1  15  18       21.88       -3.18     14.13 o 
   2  15  18       36.78       52.05     26.84 o 
   3  15  18       22.41       26.40     17.23 o 
   4  15  18       39.05       11.25     17.61 o 
   5  15  18        4.34      -11.50     15.49 o 
   6  15  18       24.50        7.13     25.65 o 
  -5  16  18        7.47       27.40     15.52 o 
  -4  16  18        4.65        3.14     14.23 o 
  -3  16  18       21.29       36.93     24.23 o 
  -2  16  18       11.65       19.25     13.49 o 
  -1  16  18       13.35        3.28     11.41 o 
   0  16  18       23.85       -1.40     15.69 o 
   1  16  18       12.79       30.31     18.33 o 
   2  16  18       11.44       -6.34     15.41 o 
   3  16  18       22.22       28.76     18.80 o 
   4  16  18        4.61       -4.39     26.36 o 
   5  16  18        7.61        9.99     20.79 o 
  -4  17  18        8.65      -17.79     17.79 o 
  -3  17  18        0.89       -0.47     19.48 o 
  -2  17  18        3.12        8.84     18.29 o 
  -1  17  18        0.84      -10.49     11.51 o 
   0  17  18        0.68       10.54     22.33 o 
   1  17  18        0.67       -5.29     20.66 o 
   2  17  18        3.24      -10.99     16.56 o 
   3  17  18        0.99       -1.16     16.84 o 
   4  17  18        9.12       42.97     29.20 o 
  -1  18  18       38.02       56.26     20.43 o 
   0  18  18        5.13       22.43     22.80 o 
   1  18  18       37.43       42.68     21.49 o 
   1   0  19      121.14      108.81      7.47 o 
   2   0  19      404.43      316.44     19.13 o 
   3   0  19       13.44       17.06      6.57 o 
   4   0  19      916.07      964.53     39.19 o 
   5   0  19       32.76       36.31     17.81 o 
   6   0  19      372.10      383.46     28.03 o 
   7   0  19        0.35        0.61     14.01 o 
   8   0  19       11.11       -4.32     12.23 o 
   9   0  19       16.01       16.15     14.13 o 
  10   0  19        6.77       16.15     20.43 o 
 -10   1  19       18.85        8.55     19.95 o 
  -9   1  19        2.45       -2.07     15.91 o 
  -8   1  19       12.24       14.87     12.48 o 
  -7   1  19       39.09       28.79     19.00 o 
  -6   1  19       90.79      105.03     15.61 o 
  -5   1  19       71.87       80.65     13.01 o 
  -4   1  19      397.67      339.61     30.64 o 
  -3   1  19      175.08      177.80     12.55 o 
  -2   1  19      180.60      189.62     15.36 o 
  -1   1  19     1407.64     1313.96     30.89 o 
   0   1  19     1112.08     1074.96     25.65 o 
   1   1  19     1412.97     1373.11     31.34 o 
   2   1  19      175.65      190.65     11.82 o 
   3   1  19      179.63      182.18     12.60 o 
   4   1  19      392.59      344.06     22.81 o 
   5   1  19       71.40       60.30     12.93 o 
   6   1  19       91.22       88.14     15.26 o 
   7   1  19       39.46       32.63     13.76 o 
   8   1  19       12.67        2.94     12.74 o 
   9   1  19        2.39        3.33     16.15 o 
  10   1  19       19.31       26.13     21.85 o 
 -10   2  19       11.42       13.59     15.71 o 
  -9   2  19       11.42      -12.90     12.90 o 
  -8   2  19       68.83       73.83     16.55 o 
  -7   2  19      206.06      215.95     22.14 o 
  -6   2  19       32.97       27.69     11.58 o 
  -5   2  19       49.97       50.20     12.35 o 
  -4   2  19       86.00       94.34     20.66 o 
  -3   2  19        5.58       -4.95      6.47 o 
  -2   2  19      123.83      157.59     11.51 o 
  -1   2  19       43.01       41.85      4.81 o 
   0   2  19      231.46      242.35      9.67 o 
   1   2  19       43.72       55.21      6.44 o 
   2   2  19      127.74      150.45     10.30 o 
   3   2  19        5.90        8.68      6.01 o 
   4   2  19       83.85       85.67     30.16 o 
   5   2  19       51.47       58.92     12.93 o 
   6   2  19       30.32        5.10     11.07 o 
   7   2  19      204.81      243.48     23.93 o 
   8   2  19       67.38       51.98     15.64 o 
   9   2  19       10.43       23.75     21.38 o 
  10   2  19       11.25       10.93     21.38 o 
 -10   3  19        3.60       -8.84     15.17 o 
  -9   3  19       24.52       73.04     17.91 o 
  -8   3  19        9.04       -3.88     11.94 o 
  -7   3  19        5.08       25.33     12.19 o 
  -6   3  19       13.86       21.79     10.95 o 
  -5   3  19       28.39       13.16      9.84 o 
  -4   3  19      287.22      274.11     19.23 o 
  -3   3  19      182.23      184.09     13.95 o 
  -2   3  19       29.14       26.02     10.21 o 
  -1   3  19     1055.07     1137.84     25.94 o 
   0   3  19     1341.29     1363.82     30.76 o 
   1   3  19     1062.43     1093.01     30.26 o 
   2   3  19       28.58       15.20      5.87 o 
   3   3  19      178.00      174.01     10.76 o 
   4   3  19      289.65      345.82     58.90 o 
   5   3  19       27.30        6.55      9.90 o 
   6   3  19       13.92       19.94     11.58 o 
   7   3  19        4.90       -2.93     11.36 o 
   8   3  19        8.99       23.75     19.95 o 
   9   3  19       24.69       38.95     21.85 o 
  10   3  19        3.52       18.05     21.38 o 
 -10   4  19       18.63        1.25     38.95 o 
  -9   4  19       69.45       81.15     18.69 o 
  -8   4  19       17.60        9.74     12.43 o 
  -7   4  19       34.59       38.95     13.44 o 
  -6   4  19       28.04       53.91     14.25 o 
  -5   4  19       42.54       50.27     11.34 o 
  -4   4  19       83.69       75.99     11.00 o 
  -3   4  19      141.80      146.16     27.55 o 
  -2   4  19      592.49      585.44     22.22 o 
  -1   4  19      155.92      203.31     26.13 o 
   0   4  19      859.16      874.52     52.25 o 
   1   4  19      157.63      196.45      9.55 o 
   2   4  19      595.83      585.05     14.29 o 
   3   4  19      144.32      126.60      9.99 o 
   4   4  19       86.45       64.38      9.79 o 
   5   4  19       41.89       42.81     12.59 o 
   6   4  19       27.38       18.98     18.05 o 
   7   4  19       35.40       62.70     20.90 o 
   8   4  19       18.45       -9.50     17.10 o 
   9   4  19       71.73       89.30     27.08 o 
  10   4  19       18.03       13.30     20.90 o 
 -10   5  19       12.93       28.32     17.20 o 
  -9   5  19       14.20       34.39     25.18 o 
  -8   5  19       10.33        2.66     12.65 o 
  -7   5  19       37.38       29.42     13.36 o 
  -6   5  19       13.10        3.94      9.75 o 
  -5   5  19       46.32       29.08     17.81 o 
  -4   5  19        4.52       11.88      7.65 o 
  -3   5  19       43.82       23.87      6.95 o 
  -2   5  19       30.15       30.48      7.51 o 
  -1   5  19      383.81      369.80     13.59 o 
   0   5  19      151.84      146.78     24.23 o 
   1   5  19      383.13      382.32     17.48 o 
   2   5  19       27.38       23.58      6.86 o 
   3   5  19       39.44       30.93      7.43 o 
   4   5  19        4.28        7.65      7.60 o 
   5   5  19       47.23       52.62     11.60 o 
   6   5  19       13.12       -9.50     13.78 o 
   7   5  19       36.82       18.05     19.00 o 
   8   5  19       10.35       18.53     18.05 o 
   9   5  19       13.81       40.38     22.80 o 
  10   5  19       12.86       13.30     22.80 o 
 -10   6  19        2.19        0.01     27.08 o 
  -9   6  19        6.54       -5.05     13.27 o 
  -8   6  19       21.14       56.85     15.99 o 
  -7   6  19       20.42       13.06     29.69 o 
  -6   6  19       59.47       72.41     24.46 o 
  -5   6  19       10.51       16.64      9.21 o 
  -4   6  19       79.93      126.13     15.44 o 
  -3   6  19      132.48      136.79     11.55 o 
  -2   6  19      368.57      316.37     19.42 o 
  -1   6  19      286.25      338.39     19.35 o 
   0   6  19      352.87      343.56     19.86 o 
   1   6  19      282.81      295.38     16.73 o 
   2   6  19      362.65      347.59     15.96 o 
   3   6  19      135.21      128.35     20.06 o 
   4   6  19       76.73      111.42     12.03 o 
   5   6  19       11.17        4.09     10.93 o 
   6   6  19       57.00       38.95     20.90 o 
   7   6  19       21.38       11.88     19.00 o 
   8   6  19       20.81       -1.90     19.00 o 
   9   6  19        6.20      -15.68     18.53 o 
  10   6  19        2.22       -1.43     23.28 o 
 -10   7  19       15.90       29.45     22.80 o 
  -9   7  19        7.22       -0.78     14.57 o 
  -8   7  19       43.52       44.43     15.86 o 
  -7   7  19       98.69       66.64     15.37 o 
  -6   7  19       16.62       17.14     11.18 o 
  -5   7  19       97.37      103.74     26.60 o 
  -4   7  19      119.90      158.45     29.45 o 
  -3   7  19      575.90      602.06     49.55 o 
  -2   7  19      186.85      198.68     16.95 o 
  -1   7  19        0.98       18.05     15.20 o 
   0   7  19        0.62       -3.76      7.76 o 
   1   7  19        1.10        4.76      4.90 o 
   2   7  19      190.50      187.87     22.90 o 
   3   7  19      571.92      574.68     30.21 o 
   4   7  19      121.96      134.83     40.14 o 
   5   7  19       99.25       95.35     44.18 o 
   6   7  19       17.00      -11.40     16.63 o 
   7   7  19       99.40       83.60     24.70 o 
   8   7  19       43.86       35.15     22.80 o 
   9   7  19        7.28       -6.18     19.48 o 
  -9   8  19       26.38       31.60     16.95 o 
  -8   8  19       38.43       35.67     15.40 o 
  -7   8  19       66.50       80.28     16.25 o 
  -6   8  19       38.72       43.12     12.88 o 
  -5   8  19      207.76      231.74     66.98 o 
  -4   8  19      355.28      337.95     21.57 o 
  -3   8  19       87.39      108.92     10.00 o 
  -2   8  19      319.94      315.10     23.39 o 
  -1   8  19      112.86      104.97     14.50 o 
   0   8  19       81.03       47.58     16.63 o 
   1   8  19      113.90      111.82     14.72 o 
   2   8  19      323.81      365.29     32.54 o 
   3   8  19       87.96      104.43     15.62 o 
   4   8  19      362.10      364.70     27.05 o 
   5   8  19      207.67      254.94     23.59 o 
   6   8  19       36.41       41.80     21.38 o 
   7   8  19       64.86       86.45     26.60 o 
   8   8  19       37.08       33.73     22.80 o 
   9   8  19       26.82       11.40     22.33 o 
  -9   9  19       25.54       50.01     18.24 o 
  -8   9  19        4.14      -12.56     12.56 o 
  -7   9  19        5.53       -7.29     19.48 o 
  -6   9  19       23.66       19.58     23.99 o 
  -5   9  19        6.00       13.95     10.38 o 
  -4   9  19        6.65       15.20      8.92 o 
  -3   9  19      611.79      609.47     23.92 o 
  -2   9  19       54.41       67.42      8.21 o 
  -1   9  19       33.85       28.26     20.90 o 
   0   9  19       94.86       94.68     15.40 o 
   1   9  19       33.72       27.45     12.21 o 
   2   9  19       54.90       64.76     14.13 o 
   3   9  19      603.05      587.82     33.74 o 
   4   9  19        6.85       -6.99     11.63 o 
   5   9  19        6.52       -8.70     11.41 o 
   6   9  19       22.96       30.40     22.33 o 
   7   9  19        5.65       -7.60     19.00 o 
   8   9  19        3.91      -17.10     17.10 o 
   9   9  19       25.55       58.43     27.55 o 
  -9  10  19       30.60       17.10     19.95 o 
  -8  10  19       15.13       14.01     14.46 o 
  -7  10  19       35.42       26.27     14.38 o 
  -6  10  19        7.79       10.93     11.98 o 
  -5  10  19       71.31      100.89     15.58 o 
  -4  10  19       14.31       23.93      9.81 o 
  -3  10  19       33.18       31.73      8.82 o 
  -2  10  19        0.78       -4.43      7.13 o 
  -1  10  19       24.18        5.75     14.49 o 
   0  10  19       22.55       14.88     19.24 o 
   1  10  19       23.70        9.83     15.91 o 
   2  10  19        0.62      -10.54     10.84 o 
   3  10  19       32.78       11.89     12.44 o 
   4  10  19       14.88       22.77     13.58 o 
   5  10  19       68.99       62.87     16.88 o 
   6  10  19        8.26       29.93     23.28 o 
   7  10  19       36.93       53.20     26.60 o 
   8  10  19       14.71       13.78     23.28 o 
  -8  11  19       14.93      -14.03     14.03 o 
  -7  11  19        6.76       21.55     14.15 o 
  -6  11  19        5.28       10.29     12.28 o 
  -5  11  19       64.72       62.63     14.41 o 
  -4  11  19       56.06       60.37     30.88 o 
  -3  11  19      252.81      276.21     19.13 o 
  -2  11  19      263.76      284.99     17.31 o 
  -1  11  19       58.90       41.74     20.66 o 
   0  11  19      187.89      166.52     20.28 o 
   1  11  19       59.18       48.22     14.38 o 
   2  11  19      262.04      325.55     27.79 o 
   3  11  19      251.55      261.73     25.84 o 
   4  11  19       56.62       56.17     16.08 o 
   5  11  19       65.23       47.25     16.50 o 
   6  11  19        5.06       10.93     19.95 o 
   7  11  19        7.02       31.35     25.18 o 
   8  11  19       14.58      -13.78     22.33 o 
  -8  12  19        3.68      -19.18     28.50 o 
  -7  12  19        6.33        9.70     13.51 o 
  -6  12  19       58.44       76.35     16.31 o 
  -5  12  19       52.48       61.08     19.48 o 
  -4  12  19      193.20      233.96     22.21 o 
  -3  12  19       85.77       76.92     13.81 o 
  -2  12  19      114.68      103.55     12.62 o 
  -1  12  19       63.93       76.22     16.84 o 
   0  12  19       77.69       86.53     17.52 o 
   1  12  19       63.69       66.25     17.00 o 
   2  12  19      118.03      139.36     20.96 o 
   3  12  19       86.31       67.46     20.19 o 
   4  12  19      195.48      219.74     25.50 o 
   5  12  19       54.35       67.70     18.98 o 
   6  12  19       58.36       61.75     28.03 o 
   7  12  19        6.44        6.18     25.65 o 
  -7  13  19       20.72        8.08     13.74 o 
  -6  13  19        5.12       15.08     16.86 o 
  -5  13  19       11.57       23.91     15.91 o 
  -4  13  19       96.27      113.72     18.29 o 
  -3  13  19       97.03       97.31     16.18 o 
  -2  13  19       95.91      103.12     14.23 o 
  -1  13  19        2.83       -3.39     13.11 o 
   0  13  19       18.19       12.90     14.61 o 
   1  13  19        2.30       -3.65     13.26 o 
   2  13  19       93.05      113.89     20.42 o 
   3  13  19       95.91       89.48     19.14 o 
   4  13  19       96.14      102.41     21.09 o 
   5  13  19       11.09      -20.43     20.43 o 
   6  13  19        5.35       -6.65     22.33 o 
   7  13  19       20.85       31.83     27.55 o 
  -6  14  19        6.71        3.32     14.53 o 
  -5  14  19       31.65       59.58     20.66 o 
  -4  14  19       51.27       56.32     16.18 o 
  -3  14  19        1.97        1.30     12.15 o 
  -2  14  19       26.46       13.16     13.08 o 
  -1  14  19       10.82       -6.32     18.76 o 
   0  14  19        1.23        5.14     14.38 o 
   1  14  19       10.79       16.97     15.68 o 
   2  14  19       25.19       39.50     17.65 o 
   3  14  19        1.84       -1.46     15.06 o 
   4  14  19       50.82       43.89     22.56 o 
   5  14  19       30.91       69.83     31.83 o 
   6  14  19        6.40      -10.45     22.33 o 
  -5  15  19        8.95        3.80     28.03 o 
  -4  15  19        2.70       10.93     26.13 o 
  -3  15  19        7.29       -7.60     22.80 o 
  -2  15  19        0.87       -5.70     23.75 o 
  -1  15  19        1.50       13.93     12.49 o 
   0  15  19        1.30        0.17     15.41 o 
   1  15  19        1.48        4.73     15.28 o 
   2  15  19        0.80       20.46     16.56 o 
   3  15  19        7.12       12.95     17.24 o 
   4  15  19        2.81       -2.85     22.33 o 
   5  15  19        9.20      -20.43     22.33 o 
  -4  16  19       13.45       28.03     28.03 o 
  -3  16  19       16.16       77.90     31.83 o 
  -2  16  19       13.91       59.38     29.93 o 
  -1  16  19       21.93       49.88     28.03 o 
   0  16  19        9.70       26.13     26.60 o 
   1  16  19       21.80        2.44     19.68 o 
   2  16  19       14.06       31.83     29.45 o 
   3  16  19       16.19      -24.70     24.70 o 
   4  16  19       13.90       45.60     28.98 o 
  -3  17  19       23.91       46.08     31.83 o 
  -2  17  19       31.34        8.08     27.55 o 
  -1  17  19       10.09        5.70     27.55 o 
   0  17  19       29.60       38.48     29.45 o 
   1  17  19       10.74        2.85     26.60 o 
   2  17  19       31.73       61.28     32.78 o 
   3  17  19       24.98      104.51     53.20 o 
   0   0  20      355.19      264.84     15.62 o 
   1   0  20        6.77        2.41      4.56 o 
   2   0  20      112.46       98.15     11.35 o 
   3   0  20      174.23      156.14     14.81 o 
   4   0  20        2.42       10.34      8.79 o 
   5   0  20        0.32        2.99      9.81 o 
   6   0  20        7.76       -3.99      9.80 o 
   7   0  20        0.04      -10.86     10.93 o 
   8   0  20       43.86       56.52     26.13 o 
   9   0  20       37.00       28.90     16.08 o 
  10   0  20        4.22        9.03     19.95 o 
 -10   1  20       17.45       51.78     24.23 o 
  -9   1  20        0.38        4.78     14.26 o 
  -8   1  20       21.47       30.30     14.32 o 
  -7   1  20       30.84       30.67     13.35 o 
  -6   1  20       62.01       55.41     14.00 o 
  -5   1  20      271.28      354.60     24.40 o 
  -4   1  20       25.83       28.08      9.47 o 
  -3   1  20      478.66      421.14     22.45 o 
  -2   1  20      436.49      459.88     18.82 o 
  -1   1  20      191.20      192.45      9.67 o 
   0   1  20      209.57      243.57     10.60 o 
   1   1  20      199.34      195.65      9.92 o 
   2   1  20      439.45      430.65     23.80 o 
   3   1  20      479.28      453.32     23.48 o 
   4   1  20       26.22       20.94     10.21 o 
   5   1  20      268.83      283.47     22.92 o 
   6   1  20       62.91       82.82     14.84 o 
   7   1  20       29.81       22.62     12.98 o 
   8   1  20       21.40       18.84     13.78 o 
   9   1  20        0.39        0.00     18.05 o 
  10   1  20       17.48       20.90     21.85 o 
 -10   2  20        0.24       19.37     16.55 o 
  -9   2  20       17.85       22.91     14.84 o 
  -8   2  20       19.90       32.68     14.38 o 
  -7   2  20        3.87       24.84     12.09 o 
  -6   2  20      130.84      129.03     27.31 o 
  -5   2  20      100.60       95.16     16.63 o 
  -4   2  20      402.52      395.82     23.20 o 
  -3   2  20      189.52      201.46     15.55 o 
  -2   2  20      382.56      367.25     16.37 o 
  -1   2  20      360.85      351.11     12.23 o 
   0   2  20      133.93      158.44      8.43 o 
   1   2  20      367.94      336.00     14.23 o 
   2   2  20      388.39      411.33     26.55 o 
   3   2  20      189.77      178.20     16.12 o 
   4   2  20      410.73      373.83     25.01 o 
   5   2  20       98.34       94.64     14.61 o 
   6   2  20      131.50      168.73     19.14 o 
   7   2  20        3.70        2.42     11.74 o 
   8   2  20       19.26       19.63     14.13 o 
   9   2  20       18.09        5.70     17.58 o 
  10   2  20        0.28       -6.18     19.00 o 
 -10   3  20       38.47       15.85     19.71 o 
  -9   3  20        1.40       26.95     34.91 o 
  -8   3  20       43.10       56.06     15.71 o 
  -7   3  20        4.82      -13.75     18.76 o 
  -6   3  20       20.44       38.12     11.42 o 
  -5   3  20      125.63      118.94     26.60 o 
  -4   3  20       39.65       59.01     14.49 o 
  -3   3  20      274.11      298.97     18.13 o 
  -2   3  20      297.58      275.44     15.68 o 
  -1   3  20      794.60      786.70     21.01 o 
   0   3  20     1153.17     1128.32     26.70 o 
   1   3  20      790.69      796.77     23.55 o 
   2   3  20      288.13      316.38     19.04 o 
   3   3  20      271.31      349.14     21.43 o 
   4   3  20       39.74       37.70     10.88 o 
   5   3  20      127.70      117.13     16.46 o 
   6   3  20       19.18       18.91     12.41 o 
   7   3  20        4.89       -6.42     11.16 o 
   8   3  20       43.56       52.73     21.38 o 
   9   3  20        1.36      -12.35     18.05 o 
  10   3  20       38.91       18.05     21.85 o 
 -10   4  20       20.02       19.51     16.20 o 
  -9   4  20        2.85       55.95     18.53 o 
  -8   4  20        0.36      -11.34     11.34 o 
  -7   4  20        1.79       12.44     11.88 o 
  -6   4  20       50.23       45.64     12.54 o 
  -5   4  20       26.10       33.63     10.63 o 
  -4   4  20      156.87      165.71     15.18 o 
  -3   4  20      114.71      128.21     14.01 o 
  -2   4  20       30.61       32.56      5.75 o 
  -1   4  20        4.75       17.10     14.25 o 
   0   4  20        1.66        1.90     13.30 o 
   1   4  20        5.38        7.42      5.44 o 
   2   4  20       30.10       31.09     10.93 o 
   3   4  20      111.21       88.78     13.78 o 
   4   4  20      162.91      171.34     22.09 o 
   5   4  20       27.71       16.11     11.25 o 
   6   4  20       49.14       40.80     14.96 o 
   7   4  20        1.88        5.23     16.63 o 
   8   4  20        0.38      -16.15     16.15 o 
   9   4  20        2.93      -18.05     18.05 o 
  10   4  20       20.55       26.60     22.80 o 
 -10   5  20        2.76        0.48     19.95 o 
  -9   5  20        3.14        4.10     14.47 o 
  -8   5  20       10.58      -10.23     12.21 o 
  -7   5  20        0.09       -6.97     11.15 o 
  -6   5  20       21.43       29.86     13.30 o 
  -5   5  20      183.39      209.08     18.63 o 
  -4   5  20       44.68       33.01      9.47 o 
  -3   5  20      128.57      125.11     11.88 o 
  -2   5  20      309.01      337.27     35.63 o 
  -1   5  20      155.12      148.68     25.18 o 
   0   5  20       96.30       83.60     20.43 o 
   1   5  20      147.50      135.82      9.33 o 
   2   5  20      303.39      295.26     18.88 o 
   3   5  20      124.61      115.04     20.19 o 
   4   5  20       44.82       55.89     12.31 o 
   5   5  20      190.95      228.45     30.88 o 
   6   5  20       22.35       35.15     19.95 o 
   7   5  20        0.15       24.23     19.00 o 
   8   5  20       11.13       -9.50     17.10 o 
   9   5  20        3.03       28.03     21.38 o 
  10   5  20        3.04       15.20     36.10 o 
  -9   6  20       16.16        3.17     14.31 o 
  -8   6  20       49.56       58.05     17.81 o 
  -7   6  20       28.12       21.85     12.65 o 
  -6   6  20       79.80       99.34     18.29 o 
  -5   6  20       29.27       40.29     11.06 o 
  -4   6  20       14.21       16.91      8.03 o 
  -3   6  20      298.43      284.60     30.40 o 
  -2   6  20      301.12      314.94     36.58 o 
  -1   6  20      193.42      213.76     30.40 o 
   0   6  20      252.85      212.81     28.50 o 
   1   6  20      198.27      204.11     12.17 o 
   2   6  20      302.24      308.53     16.97 o 
   3   6  20      296.67      286.21     21.45 o 
   4   6  20       13.43       11.60     10.16 o 
   5   6  20       29.64       18.53     17.58 o 
   6   6  20       79.98       96.91     25.65 o 
   7   6  20       28.20       40.85     21.85 o 
   8   6  20       48.31       28.03     22.80 o 
   9   6  20       15.82       40.38     23.75 o 
  -9   7  20        1.40        8.76     14.46 o 
  -8   7  20       12.93       54.55     15.89 o 
  -7   7  20       20.58       37.62     14.25 o 
  -6   7  20       74.73       73.64     14.96 o 
  -5   7  20       82.50       78.54     13.44 o 
  -4   7  20       63.51       46.76     10.53 o 
  -3   7  20      132.42      130.60     17.81 o 
  -2   7  20      266.12      312.09     37.53 o 
  -1   7  20       47.70       43.70     19.48 o 
   0   7  20       28.41       39.05     11.98 o 
   1   7  20       46.83       41.73      6.85 o 
   2   7  20      262.87      260.14     15.40 o 
   3   7  20      136.07      149.92     20.28 o 
   4   7  20       63.16       54.15     20.90 o 
   5   7  20       83.12       72.68     22.80 o 
   6   7  20       73.62       74.58     24.23 o 
   7   7  20       20.20       -4.75     17.58 o 
   8   7  20       13.52        9.50     20.90 o 
   9   7  20        1.40       11.40     21.85 o 
  -9   8  20        0.97        5.15     15.37 o 
  -8   8  20        3.87       36.21     22.56 o 
  -7   8  20        4.44       -1.98     11.95 o 
  -6   8  20       49.12       32.62     19.71 o 
  -5   8  20        4.23        2.33     11.40 o 
  -4   8  20       32.84       24.88      9.26 o 
  -3   8  20        9.14       -6.41      6.41 o 
  -2   8  20      174.36      203.79     32.78 o 
  -1   8  20        8.84       48.93     19.95 o 
   0   8  20       16.29       20.07     10.11 o 
   1   8  20        7.81       17.16      9.92 o 
   2   8  20      172.57      155.86     29.93 o 
   3   8  20        9.52       19.78     11.89 o 
   4   8  20       33.84       18.53     19.00 o 
   5   8  20        4.11       14.73     18.53 o 
   6   8  20       48.98       49.40     22.80 o 
   7   8  20        4.61       10.45     20.43 o 
   8   8  20        4.21       13.30     20.43 o 
   9   8  20        0.92       16.63     24.70 o 
  -9   9  20        2.63       -4.28     17.58 o 
  -8   9  20       11.74        0.19     12.71 o 
  -7   9  20        2.45       -1.13     11.72 o 
  -6   9  20       34.40       25.33     12.83 o 
  -5   9  20       33.18       30.74     11.29 o 
  -4   9  20       23.31        2.20     24.23 o 
  -3   9  20       76.13       91.18     21.14 o 
  -2   9  20      702.70      778.73     33.96 o 
  -1   9  20      455.49      422.30     44.65 o 
   0   9  20       59.83       53.51     13.58 o 
   1   9  20      449.78      438.40     28.05 o 
   2   9  20      693.16      714.84     36.71 o 
   3   9  20       77.38       88.74     17.72 o 
   4   9  20       23.77       -0.48     17.58 o 
   5   9  20       34.48       22.80     20.43 o 
   6   9  20       33.02       19.00     22.33 o 
   7   9  20        2.28       16.15     19.48 o 
   8   9  20       11.45      -11.40     18.53 o 
  -8  10  20       22.75       44.57     38.71 o 
  -7  10  20        3.21      -11.29     11.29 o 
  -6  10  20       22.81       34.63     15.68 o 
  -5  10  20       35.21       23.10     30.40 o 
  -4  10  20      140.66      146.43     16.29 o 
  -3  10  20      124.13      133.43     19.48 o 
  -2  10  20      154.28      153.12     19.17 o 
  -1  10  20       12.45       -3.80     19.00 o 
   0  10  20       15.30       10.09     12.23 o 
   1  10  20       11.28        7.89     16.63 o 
   2  10  20      152.94      129.17     21.14 o 
   3  10  20      122.98       96.00     17.86 o 
   4  10  20      135.90      133.48     29.93 o 
   5  10  20       36.41       44.18     23.75 o 
   6  10  20       22.25        0.95     20.90 o 
   7  10  20        3.59      -18.53     19.48 o 
   8  10  20       22.42        0.48     24.23 o 
  -8  11  20        4.71       23.52     16.61 o 
  -7  11  20       14.80       18.12     16.63 o 
  -6  11  20       50.48       51.12     39.19 o 
  -5  11  20       32.90       28.40     12.08 o 
  -4  11  20       53.94       57.99     13.25 o 
  -3  11  20       43.93       36.10     25.18 o 
  -2  11  20       62.34       55.58     25.18 o 
  -1  11  20        7.41        8.55     20.43 o 
   0  11  20       11.65       11.27     12.89 o 
   1  11  20        6.49       -9.72     11.89 o 
   2  11  20       63.40       71.31     16.55 o 
   3  11  20       44.91       85.09     21.00 o 
   4  11  20       54.15       41.80     22.80 o 
   5  11  20       33.38       67.45     25.65 o 
   6  11  20       51.13       44.65     26.13 o 
   7  11  20       14.84       63.18     28.03 o 
  -7  12  20       12.51       16.73     13.68 o 
  -6  12  20       37.61       42.32     15.53 o 
  -5  12  20       22.38        5.01     12.08 o 
  -4  12  20       32.08       11.40     25.18 o 
  -3  12  20       85.39      113.06     31.83 o 
  -2  12  20      207.27      251.29     39.90 o 
  -1  12  20      205.47      161.98     34.68 o 
   0  12  20       92.39       72.68     27.08 o 
   1  12  20      204.95      172.90     25.02 o 
   2  12  20      210.34      251.11     29.95 o 
   3  12  20       86.04      120.18     32.30 o 
   4  12  20       33.29       18.53     23.28 o 
   5  12  20       22.41        3.80     21.85 o 
   6  12  20       37.85       34.68     27.08 o 
   7  12  20       12.47       -5.23     22.33 o 
  -6  13  20       11.01       -0.95     27.08 o 
  -5  13  20      104.45      115.91     32.78 o 
  -4  13  20       25.93       34.68     24.23 o 
  -3  13  20      118.58       70.78     29.45 o 
  -2  13  20       19.75       35.15     25.65 o 
  -1  13  20       22.96       56.05     28.03 o 
   0  13  20        0.80      -19.48     19.48 o 
   1  13  20       22.86       32.78     24.70 o 
   2  13  20       19.44       33.25     24.70 o 
   3  13  20      118.38      132.53     32.30 o
[truncated: 93,753 more chars]
